# Supplementary material for: Altered intestinal microbiota–host mitochondria crosstalk in new onset Crohn's disease
Source: Nat Commun. 2016 Nov 23;7:13419. doi: 10.1038/ncomms13419 (PMC5122959; doi:10.1038/ncomms13419)
Supplement: Supplementary Data 1 — OTUs that differ significantly in abundance in at least one of the two pairwise comparisons performed (controls vs. CD or controls vs. UC; p values calculated using metagenomeSeq). [file ncomms13419-s2.xlsx]

## Sheet: supplementary data 1
Supplementary Data 1: OTUs that differ significantly in abundance in at least one of the two pairwise comparisons performed (controls vs. CD or controls vs. UC; p values calculated using metagenomeSeq).
Phylum	Class	Order	Family	Genus	Species	OTU-ID	Estimated Log2 fold change	adjPvalue	Comparison
Proteobacteria	Gammaproteobacteria	Xanthomonadales	Xanthomonadaceae	Pseudoxanthomonas	na	562124	3.42877	1.73259e-08	CD vs. control
Firmicutes	Clostridia	Clostridiales	Veillonellaceae	na	na	171055	3.03283	8.93565e-05	CD vs. control
Firmicutes	Clostridia	Clostridiales	Lachnospiraceae	Clostridium	na	296918	2.7708	0.000850443	CD vs. control
Verrucomicrobia	Verrucomicrobiae	Verrucomicrobiales	Verrucomicrobiaceae	Akkermansia	Akkermansiamuciniphila	278234	2.67117	0.00142433	CD vs. control
Proteobacteria	Gammaproteobacteria	Pseudomonadales	Moraxellaceae	na	na	124309	2.60133	6.46454e-09	CD vs. control
Bacteroidetes	Bacteroidia	Bacteroidales	Bacteroidaceae	Bacteroides	na	247202	2.43509	0.00159132	CD vs. control
Proteobacteria	Gammaproteobacteria	Vibrionales	Vibrionaceae	Vibrio	Vibriorumoiensis	227760	2.43045	2.06123e-07	CD vs. control
Proteobacteria	Gammaproteobacteria	Xanthomonadales	Xanthomonadaceae	Xanthomonas	na	190727	2.39943	0.000729489	CD vs. control
Firmicutes	Clostridia	Clostridiales	Lachnospiraceae	Roseburia	na	188518	2.33852	0.00146025	CD vs. control
Firmicutes	Clostridia	Clostridiales	Ruminococcaceae	Ruminococcus	na	170206	2.26709	3.91191e-07	CD vs. control
Bacteroidetes	Bacteroidia	Bacteroidales	Bacteroidaceae	Bacteroides	na	139815	2.19902	0.000899496	CD vs. control
Proteobacteria	Gammaproteobacteria	Xanthomonadales	Xanthomonadaceae	na	na	266094	2.12371	0.00254251	CD vs. control
Bacteroidetes	Bacteroidia	Bacteroidales	Bacteroidaceae	Bacteroides	na	86468	1.96604	2.23053e-06	CD vs. control
Firmicutes	Clostridia	Clostridiales	Ruminococcaceae	na	na	208386	1.94298	0.000861905	CD vs. control
Firmicutes	Clostridia	Clostridiales	Ruminococcaceae	na	na	294594	1.9421	0.00107028	CD vs. control
Firmicutes	Clostridia	Clostridiales	Ruminococcaceae	na	na	195608	1.87092	0.00484948	CD vs. control
Firmicutes	Clostridia	Clostridiales	na	na	na	194648	1.72778	0.0027487	CD vs. control
Firmicutes	Clostridia	Clostridiales	Ruminococcaceae	na	na	297011	1.67712	0.000884746	CD vs. control
Fusobacteria	Fusobacteria	Fusobacteriales	Fusobacteriaceae	Leptotrichia	na	70804	1.66672	0.000109005	CD vs. control
Proteobacteria	Gammaproteobacteria	Enterobacteriales	Enterobacteriaceae	na	na	45848	1.66518	9.92149e-05	CD vs. control
Firmicutes	Clostridia	Clostridiales	Peptococcaceae	na	na	281469	1.55467	3.30323e-05	CD vs. control
Firmicutes	Clostridia	Clostridiales	Ruminococcaceae	Faecalibacterium	na	530327	1.39088	0.000422945	CD vs. control
Proteobacteria	Gammaproteobacteria	Enterobacteriales	Enterobacteriaceae	na	na	99525	1.37291	0.00181647	CD vs. control
Firmicutes	Clostridia	Clostridiales	Ruminococcaceae	na	na	453710	1.25172	0.00327326	CD vs. control
Fusobacteria	Fusobacteria	Fusobacteriales	Fusobacteriaceae	Leptotrichia	na	74059	1.21795	0.00392176	CD vs. control
Firmicutes	Clostridia	Clostridiales	Ruminococcaceae	na	na	566899	1.21681	0.000525446	CD vs. control
Firmicutes	Clostridia	Clostridiales	Peptococcaceae	Peptococcus	na	249899	1.09427	0.00256303	CD vs. control
Firmicutes	Clostridia	Clostridiales	Lachnospiraceae	Roseburia	na	358798	-1.02288	1.08225e-08	CD vs. control
Firmicutes	Clostridia	Clostridiales	Ruminococcaceae	na	na	237133	-1.06732	0.00146025	CD vs. control
Firmicutes	Clostridia	Clostridiales	Ruminococcaceae	na	na	187524	-1.16271	0.00275001	CD vs. control
Firmicutes	Clostridia	Clostridiales	Ruminococcaceae	na	na	16031	-1.16936	0.00163768	CD vs. control
Firmicutes	Clostridia	Clostridiales	Ruminococcaceae	na	na	535070	-1.27375	0.00307341	CD vs. control
Firmicutes	Clostridia	Clostridiales	Lachnospiraceae	Ruminococcus	Ruminococcusgnavus	198251	-1.28673	2.64944e-07	CD vs. control
Proteobacteria	Gammaproteobacteria	Alteromonadales	Shewanellaceae	Shewanella	na	318639	-1.38835	0.00209542	CD vs. control
Firmicutes	Clostridia	Clostridiales	Ruminococcaceae	na	na	215231	-1.39329	8.75341e-05	CD vs. control
Firmicutes	Clostridia	Clostridiales	Lachnospiraceae	Blautia	na	436032	-1.55016	2.60517e-06	CD vs. control
Firmicutes	Clostridia	Clostridiales	Lachnospiraceae	Ruminococcus	na	360838	-1.63575	5.64426e-05	CD vs. control
Firmicutes	Clostridia	Clostridiales	Lachnospiraceae	Roseburia	na	190597	-1.64943	3.45989e-06	CD vs. control
Firmicutes	Clostridia	Clostridiales	Lachnospiraceae	Ruminococcus	na	177911	-1.73439	9.821e-05	CD vs. control
Firmicutes	Clostridia	Clostridiales	Ruminococcaceae	na	na	198941	-1.74104	0.000214557	CD vs. control
Firmicutes	Bacilli	Turicibacterales	Turicibacteraceae	na	na	516264	-1.74907	0.00308316	CD vs. control
Tenericutes	Erysipelotrichi	Erysipelotrichales	Erysipelotrichaceae	na	Eubacteriumbiforme	470369	-2.04475	0.00409673	CD vs. control
Actinobacteria	Actinobacteria	Coriobacteriales	Coriobacteriaceae	Adlercreutzia	na	173965	-2.05134	5.19592e-05	CD vs. control
Firmicutes	Clostridia	Clostridiales	Clostridiaceae	Clostridium	Clostridiumperfringens	46789	-2.21405	0.00485643	CD vs. control
Firmicutes	Clostridia	Clostridiales	Lachnospiraceae	Blautia	na	180905	-2.73196	0.000209316	CD vs. control
Bacteroidetes	Bacteroidia	Bacteroidales	na	na	na	180141	-3.86742	0.000142218	CD vs. control
Actinobacteria	Actinobacteria	Coriobacteriales	Coriobacteriaceae	Collinsella	na	470150	-5.70221	0.00149985	UC vs. control
Firmicutes	Clostridia	Clostridiales	Lachnospiraceae	na	na	188818	-4.09739	0.0172954	UC vs. control
Firmicutes	Clostridia	Clostridiales	Lachnospiraceae	Blautia	Blautiaproducta	206631	-3.78744	0.0264392	UC vs. control
Firmicutes	Clostridia	Clostridiales	na	na	na	204932	-3.32888	0.0309575	UC vs. control
Firmicutes	Clostridia	Clostridiales	Ruminococcaceae	Subdoligranulum	na	262794	-3.11774	0.0163064	UC vs. control
Firmicutes	Clostridia	Clostridiales	Lachnospiraceae	na	na	183879	-3.00844	0.042489	UC vs. control
Firmicutes	Clostridia	Clostridiales	na	na	na	184436	-2.99478	0.0250919	UC vs. control
Firmicutes	Clostridia	Clostridiales	Ruminococcaceae	na	na	253896	-2.64741	0.0284694	UC vs. control
Firmicutes	Clostridia	Clostridiales	Ruminococcaceae	na	na	158946	-2.60656	0.00414111	UC vs. control
Firmicutes	Clostridia	Clostridiales	Ruminococcaceae	na	na	203852	-2.4847	0.0362408	UC vs. control
Bacteroidetes	Bacteroidia	Bacteroidales	Rikenellaceae	na	na	216599	-2.12801	0.0354116	UC vs. control
Firmicutes	Clostridia	Clostridiales	Ruminococcaceae	na	na	295231	-2.10817	0.0287413	UC vs. control
Firmicutes	Clostridia	Clostridiales	Lachnospiraceae	Roseburia	na	199643	-1.91604	0.0421761	UC vs. control
Firmicutes	Clostridia	Clostridiales	Ruminococcaceae	na	na	171788	-1.76252	0.0317307	UC vs. control
Firmicutes	Clostridia	Clostridiales	Lachnospiraceae	Lachnospira	na	356644	-1.54561	0.0264392	UC vs. control
Firmicutes	Clostridia	Clostridiales	Lachnospiraceae	Ruminococcus	na	185834	-1.49284	0.000696735	UC vs. control
Firmicutes	Clostridia	Clostridiales	Lachnospiraceae	Roseburia	na	175137	1.0249	0.0150752	UC vs. control
Firmicutes	Clostridia	Clostridiales	Lachnospiraceae	Blautia	na	188588	1.07885	0.0340026	UC vs. control
Firmicutes	Clostridia	Clostridiales	Lachnospiraceae	na	na	181823	1.08282	0.020258	UC vs. control
Firmicutes	Clostridia	Clostridiales	Lachnospiraceae	na	na	340987	1.1124	0.0441938	UC vs. control
Proteobacteria	Gammaproteobacteria	Enterobacteriales	Enterobacteriaceae	Escherichia	na	301988	1.19554	0.000111709	UC vs. control
Firmicutes	Clostridia	Clostridiales	Lachnospiraceae	Eubacterium	na	287951	1.23733	0.0282942	UC vs. control
Proteobacteria	Gammaproteobacteria	Oceanospirillales	Alteromonadaceae	Cellvibrio	na	46393	1.24798	0.0440798	UC vs. control
Proteobacteria	Gammaproteobacteria	Enterobacteriales	Enterobacteriaceae	na	na	99525	1.28023	0.0127795	UC vs. control
Firmicutes	Clostridia	Clostridiales	Lachnospiraceae	na	na	293511	1.40914	2.85622e-05	UC vs. control
Firmicutes	Clostridia	Clostridiales	Peptococcaceae	na	na	281469	1.48027	0.00193581	UC vs. control
Firmicutes	Clostridia	Clostridiales	Lachnospiraceae	Blautia	na	312986	1.48904	0.0424333	UC vs. control
Proteobacteria	Betaproteobacteria	Burkholderiales	Burkholderiaceae	Lautropia	na	563047	1.49821	0.0161897	UC vs. control
Firmicutes	Clostridia	Clostridiales	Ruminococcaceae	na	na	278609	1.51069	0.0398844	UC vs. control
Proteobacteria	Gammaproteobacteria	Oceanospirillales	211ds20	na	na	187488	1.51826	0.0197885	UC vs. control
Firmicutes	Clostridia	Clostridiales	Lachnospiraceae	Eubacterium	na	303620	1.5299	0.000670554	UC vs. control
Bacteroidetes	Bacteroidia	Bacteroidales	Bacteroidaceae	Bacteroides	na	86468	1.59173	1.15377e-05	UC vs. control
Actinobacteria	Actinobacteria	Actinomycetales	Propionibacteriaceae	Propionibacterium	Propionibacteriumacnes	368907	1.69474	0.028685	UC vs. control
Firmicutes	Clostridia	Clostridiales	Lachnospiraceae	na	na	266413	1.7431	0.00313303	UC vs. control
Firmicutes	Clostridia	Clostridiales	Lachnospiraceae	Roseburia	Eubacteriumrectale	178529	1.92096	0.00395104	UC vs. control
Actinobacteria	Actinobacteria	Coriobacteriales	Coriobacteriaceae	na	na	546227	1.92173	0.00128587	UC vs. control
Actinobacteria	Actinobacteria	Bifidobacteriales	Bifidobacteriaceae	Bifidobacterium	Bifidobacteriumdentium	469868	1.92183	0.000892061	UC vs. control
Firmicutes	Clostridia	Clostridiales	Lachnospiraceae	Blautia	na	184926	2.01228	0.0476937	UC vs. control
Firmicutes	Clostridia	Clostridiales	Lachnospiraceae	Roseburia	Roseburiafaecis	145765	2.06662	0.00200473	UC vs. control
Proteobacteria	Gammaproteobacteria	Xanthomonadales	Xanthomonadaceae	na	na	266094	2.11698	0.0117587	UC vs. control
Proteobacteria	Gammaproteobacteria	Enterobacteriales	Enterobacteriaceae	na	na	581700	2.17524	0.000462692	UC vs. control
Proteobacteria	Gammaproteobacteria	Xanthomonadales	Xanthomonadaceae	Pseudoxanthomonas	na	562124	2.19831	0.0157444	UC vs. control
Proteobacteria	Gammaproteobacteria	Xanthomonadales	Xanthomonadaceae	Thermomonas	na	245102	2.23626	3.75645e-05	UC vs. control
Firmicutes	Clostridia	Clostridiales	Ruminococcaceae	na	na	311690	2.26183	0.0439471	UC vs. control
Firmicutes	Bacilli	Lactobacillales	Enterococcaceae	Enterococcus	na	521607	2.29957	0.0176968	UC vs. control
Firmicutes	Clostridia	Clostridiales	Ruminococcaceae	Oscillospira	na	263461	2.34951	0.029218	UC vs. control
Firmicutes	Clostridia	Clostridiales	Lachnospiraceae	na	na	73450	2.49673	0.0019186	UC vs. control
Firmicutes	Clostridia	Clostridiales	Ruminococcaceae	Faecalibacterium	Faecalibacteriumprausnitzii	180304	2.55087	0.0360579	UC vs. control
Firmicutes	Clostridia	Clostridiales	na	na	na	198481	2.57573	0.000448295	UC vs. control
Firmicutes	Clostridia	Clostridiales	Lachnospiraceae	na	na	352733	2.58969	0.00033684	UC vs. control
Bacteroidetes	Bacteroidia	Bacteroidales	Bacteroidaceae	Bacteroides	na	197016	2.61579	0.0199422	UC vs. control
Firmicutes	Clostridia	Clostridiales	Veillonellaceae	na	na	535825	2.72843	0.0284694	UC vs. control
Bacteroidetes	Bacteroidia	Bacteroidales	Rikenellaceae	na	na	202614	2.73404	0.0231477	UC vs. control
Firmicutes	Clostridia	Clostridiales	Lachnospiraceae	na	na	348227	2.77616	0.00735661	UC vs. control
Firmicutes	Bacilli	Lactobacillales	Carnobacteriaceae	Carnobacterium	na	148840	2.82102	0.0276629	UC vs. control
Actinobacteria	Actinobacteria	Bifidobacteriales	Bifidobacteriaceae	Bifidobacterium	Bifidobacteriumadolescentis	326977	2.82467	0.00459318	UC vs. control
Firmicutes	Clostridia	Clostridiales	ClostridialesFamilyXI.IncertaeSedis	na	na	256589	2.9013	2.76817e-06	UC vs. control
Proteobacteria	Gammaproteobacteria	Xanthomonadales	Xanthomonadaceae	Xanthomonas	na	190727	2.92847	0.000812528	UC vs. control
Firmicutes	Clostridia	Clostridiales	Lachnospiraceae	Ruminococcus	na	470168	2.96354	0.0490483	UC vs. control
Bacteroidetes	Bacteroidia	Bacteroidales	Porphyromonadaceae	Parabacteroides	Parabacteroidesdistasonis	186233	3.316	0.0274043	UC vs. control
Bacteroidetes	Bacteroidia	Bacteroidales	na	na	na	191898	3.33115	0.00249175	UC vs. control
Fusobacteria	Fusobacteria	Fusobacteriales	Fusobacteriaceae	Leptotrichia	na	74391	3.34702	0.00522683	UC vs. control
Fusobacteria	Fusobacteria	Fusobacteriales	Fusobacteriaceae	Leptotrichia	na	70804	3.45362	4.65519e-05	UC vs. control
Firmicutes	Clostridia	Clostridiales	Lachnospiraceae	na	na	183673	3.5508	0.00281786	UC vs. control
Firmicutes	Clostridia	Clostridiales	Veillonellaceae	Veillonella	na	145149	3.57036	0.0144552	UC vs. control
Bacteroidetes	Bacteroidia	Bacteroidales	Bacteroidaceae	Bacteroides	na	158660	3.63891	0.0489349	UC vs. control
Proteobacteria	Gammaproteobacteria	Vibrionales	Vibrionaceae	Vibrio	Vibriorumoiensis	227760	3.7854	5.45442e-05	UC vs. control
Firmicutes	Clostridia	Clostridiales	ClostridialesFamilyXIII.IncertaeSedis	Eubacterium	na	589746	3.89712	5.05073e-07	UC vs. control
Firmicutes	Clostridia	Clostridiales	Lachnospiraceae	Coprococcus	na	242149	3.89991	2.57202e-10	UC vs. control
Proteobacteria	Gammaproteobacteria	Enterobacteriales	Enterobacteriaceae	na	na	45848	3.95733	5.16012e-07	UC vs. control
Proteobacteria	Gammaproteobacteria	Enterobacteriales	Enterobacteriaceae	Leclercia	na	192215	4.01308	0.000406312	UC vs. control
Firmicutes	Clostridia	Clostridiales	Veillonellaceae	Veillonella	na	585419	4.07411	0.00457826	UC vs. control
Proteobacteria	Gammaproteobacteria	Enterobacteriales	Enterobacteriaceae	Enterobacter	Enterobacterhormaechei	201790	4.18478	1.76068e-05	UC vs. control
Bacteroidetes	Bacteroidia	Bacteroidales	Bacteroidaceae	Bacteroides	Bacteroidescaccae	248140	4.20811	0.046699	UC vs. control
Actinobacteria	Actinobacteria	Coriobacteriales	na	na	na	231565	4.24589	0.000188163	UC vs. control
Fusobacteria	Fusobacteria	Fusobacteriales	Fusobacteriaceae	Fusobacterium	na	288565	4.35993	0.0496574	UC vs. control
Firmicutes	Clostridia	Clostridiales	Veillonellaceae	Megamonas	na	217802	4.38806	0.00195989	UC vs. control
Actinobacteria	Actinobacteria	Bifidobacteriales	Bifidobacteriaceae	Bifidobacterium	Bifidobacteriumbifidum	469852	4.4762	5.79759e-07	UC vs. control
Bacteroidetes	Bacteroidia	Bacteroidales	Bacteroidaceae	Bacteroides	na	174194	4.58827	0.0146785	UC vs. control
Actinobacteria	Actinobacteria	Coriobacteriales	Coriobacteriaceae	Slackia	Slackiaexigua	471157	4.88715	0.000264702	UC vs. control
Firmicutes	Clostridia	Clostridiales	Lachnospiraceae	Epulopiscium	na	39361	4.98456	4.40864e-05	UC vs. control
Firmicutes	Clostridia	Clostridiales	Peptostreptococcaceae	Peptostreptococcus	Peptostreptococcusanaerobius	89770	5.34366	6.24274e-07	UC vs. control
Proteobacteria	Gammaproteobacteria	Enterobacteriales	Enterobacteriaceae	na	na	226404	5.7881	4.33769e-09	UC vs. control
Proteobacteria	Betaproteobacteria	Burkholderiales	Alcaligenaceae	Sutterella	na	445073	6.65729	2.48269e-13	UC vs. control
Firmicutes	Clostridia	Clostridiales	na	na	na	14157	11.0677	2.40201e-17	UC vs. control
Note: OTUs undefined at a taxonomic level are denoted as "na"
Note: The comparison column indicates the Log2 FC direction (ie CD vs control=CD/Control)
