# Supplementary material for: Altered intestinal microbiota–host mitochondria crosstalk in new onset Crohn's disease
Source: Nat Commun. 2016 Nov 23;7:13419. doi: 10.1038/ncomms13419 (PMC5122959; doi:10.1038/ncomms13419)
Supplement: Supplementary Data 2 — Taxa that differ significantly in control vs CD or UC patients by LEfSe analysis. [file ncomms13419-s3.xlsx]

## Sheet: supplementary data 2
Supplementary Data 2: Taxa that differ significantly in control vs CD or UC patients by LEfSe analysis
Taxonomy	Class	LDA Score (Log10)	P value	Comparison
Bacteria.Firmicutes.Clostridia.Clostridiales.Lachnospiraceae	Control	4.2798	0.000360867	Control vs UC
Bacteria.Firmicutes.Clostridia.Clostridiales	Control	4.21708	0.00307652	Control vs UC
Bacteria.Firmicutes.Clostridia	Control	4.21708	0.00307652	Control vs UC
Bacteria.Firmicutes	Control	4.13663	0.0122589	Control vs UC
Bacteria.Firmicutes.Clostridia.Clostridiales.Lachnospiraceae.Clostridium	Control	3.65148	0.00228033	Control vs UC
Bacteria.Firmicutes.Clostridia.Clostridiales.Lachnospiraceae.Blautia	Control	3.17193	0.0419474	Control vs UC
Bacteria.Firmicutes.Clostridia.Clostridiales.unclassified.unclassified	Control	2.85646	0.00498147	Control vs UC
Bacteria.Firmicutes.Clostridia.Clostridiales.unclassified	Control	2.85646	0.00498147	Control vs UC
Bacteria.Tenericutes.Erysipelotrichi.Erysipelotrichales.Erysipelotrichaceae.unclassified	Control	2.27931	0.00508027	Control vs UC
Bacteria.Proteobacteria.Gammaproteobacteria.Pasteurellales.Pasteurellaceae.unclassified	UC	2.0026	0.0102374	Control vs UC
Bacteria.Proteobacteria.Gammaproteobacteria.Xanthomonadales.Xanthomonadaceae	UC	2.03391	0.00269206	Control vs UC
Bacteria.Proteobacteria.Gammaproteobacteria.Xanthomonadales	UC	2.03402	0.00269206	Control vs UC
Bacteria.Proteobacteria.Gammaproteobacteria.Enterobacteriales.Enterobacteriaceae.Enterobacter	UC	2.17738	0.00360526	Control vs UC
Bacteria.Proteobacteria.Gammaproteobacteria.Enterobacteriales.Enterobacteriaceae.Escherichia	UC	2.22166	0.00866108	Control vs UC
Bacteria.Proteobacteria.Gammaproteobacteria.Oceanospirillales.Oceanospirillaceae	UC	2.2437	0.0273387	Control vs UC
Bacteria.Fusobacteria.Fusobacteria.Fusobacteriales.Fusobacteriaceae.Leptotrichia	UC	2.26126	0.0040111	Control vs UC
Bacteria.Proteobacteria.Gammaproteobacteria.Pasteurellales.Pasteurellaceae.Actinobacillus	UC	2.27957	0.000260465	Control vs UC
Bacteria.Proteobacteria.Gammaproteobacteria.Oceanospirillales	UC	2.35247	0.000660977	Control vs UC
Bacteria.Proteobacteria.Betaproteobacteria.Neisseriales.Neisseriaceae.Neisseria	UC	2.37735	0.0106296	Control vs UC
Bacteria.Proteobacteria.Gammaproteobacteria.Pasteurellales	UC	2.557	0.00241901	Control vs UC
Bacteria.Proteobacteria.Gammaproteobacteria.Pasteurellales.Pasteurellaceae	UC	2.55702	0.00241901	Control vs UC
Bacteria.Proteobacteria.Gammaproteobacteria.Vibrionales.Vibrionaceae.Photobacterium	UC	2.70172	0.00286378	Control vs UC
Bacteria.Proteobacteria.Betaproteobacteria.Neisseriales.Neisseriaceae.unclassified	UC	2.79477	0.000787756	Control vs UC
Bacteria.Firmicutes.Clostridia.Clostridiales.Peptostreptococcaceae	UC	2.79858	0.00685738	Control vs UC
Bacteria.Firmicutes.Clostridia.Clostridiales.Peptostreptococcaceae.Peptostreptococcus	UC	2.79878	0.00685738	Control vs UC
Bacteria.Proteobacteria.Gammaproteobacteria.Enterobacteriales.Enterobacteriaceae.Klebsiella	UC	2.87355	0.00371747	Control vs UC
Bacteria.Proteobacteria.Gammaproteobacteria.Vibrionales.Vibrionaceae.Vibrio	UC	2.89544	0.0143716	Control vs UC
Bacteria.Proteobacteria.Betaproteobacteria.Neisseriales	UC	2.96289	0.00500684	Control vs UC
Bacteria.Proteobacteria.Betaproteobacteria.Neisseriales.Neisseriaceae	UC	2.96306	0.00500684	Control vs UC
Bacteria.Proteobacteria.Gammaproteobacteria.Vibrionales	UC	3.11115	0.00715141	Control vs UC
Bacteria.Proteobacteria.Gammaproteobacteria.Vibrionales.Vibrionaceae	UC	3.11115	0.00715141	Control vs UC
Bacteria.Firmicutes.Clostridia.Clostridiales.Veillonellaceae	UC	3.17742	0.0355202	Control vs UC
Bacteria.Firmicutes.Clostridia.Clostridiales.Veillonellaceae.Veillonella	UC	3.22184	0.00285224	Control vs UC
Bacteria.Proteobacteria.Gammaproteobacteria.Alteromonadales.Ferrimonadaceae.Ferrimonas	UC	3.2374	0.00153015	Control vs UC
Bacteria.Proteobacteria.Gammaproteobacteria.Alteromonadales.Ferrimonadaceae	UC	3.2374	0.00153015	Control vs UC
Bacteria.Proteobacteria.Gammaproteobacteria.Alteromonadales	UC	3.24241	0.00080907	Control vs UC
Bacteria.Proteobacteria.Gammaproteobacteria.Enterobacteriales.Enterobacteriaceae.unclassified	UC	3.61464	0.0434765	Control vs UC
Bacteria.Proteobacteria.Gammaproteobacteria.Enterobacteriales.Enterobacteriaceae.Erwinia	UC	3.83073	0.0166634	Control vs UC
Bacteria.Proteobacteria.Gammaproteobacteria.Enterobacteriales	UC	4.07939	0.00789556	Control vs UC
Bacteria.Proteobacteria.Gammaproteobacteria.Enterobacteriales.Enterobacteriaceae	UC	4.07939	0.00789556	Control vs UC
Bacteria.Proteobacteria.Gammaproteobacteria	UC	4.19737	0.000794396	Control vs UC
Bacteria.Proteobacteria	UC	4.22891	0.00278662	Control vs UC
Bacteria.Firmicutes.Clostridia.Clostridiales.Lachnospiraceae	Control	4.09623	0.00361455	Control vs CD
Bacteria.Bacteroidetes.Bacteroidia.Bacteroidales.unclassified	Control	3.39574	0.0434665	Control vs CD
Bacteria.Bacteroidetes.Bacteroidia.Bacteroidales.unclassified.unclassified	Control	3.39574	0.0434665	Control vs CD
Bacteria.Firmicutes.Clostridia.Clostridiales.Lachnospiraceae.unclassified	Control	3.24641	0.0033921	Control vs CD
Bacteria.Tenericutes.Erysipelotrichi	Control	2.88843	0.0146268	Control vs CD
Bacteria.Tenericutes.Erysipelotrichi.Erysipelotrichales.Erysipelotrichaceae	Control	2.88843	0.0146268	Control vs CD
Bacteria.Tenericutes.Erysipelotrichi.Erysipelotrichales	Control	2.88843	0.0146268	Control vs CD
Bacteria.Tenericutes	Control	2.88167	0.0347248	Control vs CD
Bacteria.Tenericutes.Erysipelotrichi.Erysipelotrichales.Erysipelotrichaceae.unclassified	Control	2.4472	0.00228936	Control vs CD
Bacteria.Firmicutes.Clostridia.Clostridiales.Lachnospiraceae.Lachnospira	Control	2.1668	0.00587542	Control vs CD
Bacteria.Proteobacteria.Betaproteobacteria.Neisseriales.Neisseriaceae.Neisseria	CD	2.01752	0.00131639	Control vs CD
Bacteria.Proteobacteria.Betaproteobacteria.Neisseriales	CD	2.06774	0.000202083	Control vs CD
Bacteria.Proteobacteria.Betaproteobacteria.Neisseriales.Neisseriaceae	CD	2.06889	0.000202083	Control vs CD
Bacteria.Proteobacteria.Gammaproteobacteria.Pasteurellales.Pasteurellaceae.Haemophilus	CD	2.08993	0.00776583	Control vs CD
Bacteria.Proteobacteria.Gammaproteobacteria.Vibrionales.Vibrionaceae.Photobacterium	CD	2.35829	0.00330212	Control vs CD
Bacteria.Proteobacteria.Gammaproteobacteria.Alteromonadales.Ferrimonadaceae.Ferrimonas	CD	2.37162	0.0130172	Control vs CD
Bacteria.Proteobacteria.Gammaproteobacteria.Alteromonadales.Ferrimonadaceae	CD	2.37162	0.0130172	Control vs CD
Bacteria.Proteobacteria.Gammaproteobacteria.Alteromonadales	CD	2.37584	0.00639879	Control vs CD
Bacteria.Proteobacteria.Gammaproteobacteria.Pasteurellales.Pasteurellaceae	CD	2.4155	0.00198268	Control vs CD
Bacteria.Proteobacteria.Gammaproteobacteria.Pasteurellales	CD	2.41604	0.00198268	Control vs CD
Bacteria.Actinobacteria.Actinobacteria.Coriobacteriales.Coriobacteriaceae.Eggerthella	CD	2.45751	0.0423841	Control vs CD
Bacteria.Firmicutes.Clostridia.Clostridiales.Peptostreptococcaceae	CD	2.54066	0.0205918	Control vs CD
Bacteria.Firmicutes.Clostridia.Clostridiales.Peptostreptococcaceae.Peptostreptococcus	CD	2.54123	0.0205918	Control vs CD
Bacteria.Proteobacteria.Gammaproteobacteria.Vibrionales.Vibrionaceae.Vibrio	CD	2.57345	0.0389663	Control vs CD
Bacteria.Firmicutes.Clostridia.Clostridiales.Veillonellaceae.Veillonella	CD	2.71898	0.00681833	Control vs CD
Bacteria.Proteobacteria.Gammaproteobacteria.Vibrionales	CD	2.78026	0.00835205	Control vs CD
Bacteria.Proteobacteria.Gammaproteobacteria.Vibrionales.Vibrionaceae	CD	2.78026	0.00835205	Control vs CD
Bacteria.Firmicutes.Clostridia.Clostridiales.Clostridiaceae	CD	2.83211	0.0044545	Control vs CD
Bacteria.Firmicutes.Clostridia.Clostridiales.Clostridiaceae.Clostridium	CD	2.83348	0.00440849	Control vs CD
Bacteria.Fusobacteria.Fusobacteria.Fusobacteriales.Fusobacteriaceae.Fusobacterium	CD	2.88116	0.0289201	Control vs CD
Bacteria.Fusobacteria.Fusobacteria	CD	2.89405	0.0203406	Control vs CD
Bacteria.Fusobacteria.Fusobacteria.Fusobacteriales.Fusobacteriaceae	CD	2.89405	0.0203406	Control vs CD
Bacteria.Fusobacteria.Fusobacteria.Fusobacteriales	CD	2.89405	0.0203406	Control vs CD
Bacteria.Fusobacteria	CD	2.89405	0.0203406	Control vs CD
Bacteria.Firmicutes.Clostridia.Clostridiales.Veillonellaceae	CD	2.95773	0.00997287	Control vs CD
Bacteria.Proteobacteria.Gammaproteobacteria.Enterobacteriales.Enterobacteriaceae.Erwinia	CD	3.15817	0.0457223	Control vs CD
Bacteria.Firmicutes.Bacilli.Gemellales	CD	3.21918	0.0149793	Control vs CD
Bacteria.Firmicutes.Bacilli.Gemellales.Gemellaceae.Gemella	CD	3.21918	0.0149793	Control vs CD
Bacteria.Firmicutes.Bacilli.Gemellales.Gemellaceae	CD	3.21918	0.0149793	Control vs CD
Bacteria.Proteobacteria.Gammaproteobacteria.Enterobacteriales.Enterobacteriaceae.unclassified	CD	3.23692	0.0151685	Control vs CD
Bacteria.Proteobacteria.Gammaproteobacteria.Enterobacteriales	CD	3.52111	0.0191526	Control vs CD
Bacteria.Proteobacteria.Gammaproteobacteria.Enterobacteriales.Enterobacteriaceae	CD	3.52111	0.0191526	Control vs CD
Bacteria.Proteobacteria.Gammaproteobacteria	CD	3.664	0.00427372	Control vs CD
Bacteria.Proteobacteria	CD	3.71164	0.00427412	Control vs CD
