# Supplementary material for: Altered intestinal microbiota–host mitochondria crosstalk in new onset Crohn's disease
Source: Nat Commun. 2016 Nov 23;7:13419. doi: 10.1038/ncomms13419 (PMC5122959; doi:10.1038/ncomms13419)
Supplement: Supplementary Data 3 — Comparison between differentially abundant bacteria using V4/V6 regions and Illumina/Ion Torrent sequencing platforms. [file ncomms13419-s4.xlsx]

## Sheet: supplementary data 3
Supplementary Data 3: Comparison between differentially abundant bacteria using V4/V6 regions and Illumina/Ion Torrent sequencing platforms
Taxonomy	Class	LDA Score (Log10)	P value	16S Region	Platform	Comparison
Bacteria.Actinobacteria	UC	3.22884	0.0137996	V6	Ion Torrent	Control vs UC
Bacteria.Actinobacteria.Actinobacteria	UC	3.22884	0.0137996	V6	Ion Torrent	Control vs UC
Bacteria.Actinobacteria.Actinobacteria.Actinomycetales	UC	2.78447	0.0346405	V4	Ion Torrent	Control vs UC
Bacteria.Actinobacteria.Actinobacteria.Actinomycetales	UC	3.11142	0.00347688	V6	Ion Torrent	Control vs UC
Bacteria.Actinobacteria.Actinobacteria.Actinomycetales.Actinomycetaceae	UC	2.87035	0.00949305	V6	Ion Torrent	Control vs UC
Bacteria.Actinobacteria.Actinobacteria.Actinomycetales.Actinomycetaceae.Actinomyces	UC	2.86951	0.00949305	V6	Ion Torrent	Control vs UC
Bacteria.Actinobacteria.Actinobacteria.Actinomycetales.Actinomycetaceae.Actinomyces.Actinomycesodontolyticus	UC	2.86811	0.00949305	V6	Ion Torrent	Control vs UC
Bacteria.Actinobacteria.Actinobacteria.Actinomycetales.Micrococcaceae	UC	2.28252	0.0213277	V6	Ion Torrent	Control vs UC
Bacteria.Actinobacteria.Actinobacteria.Actinomycetales.Micrococcaceae.Rothia	UC	2.27725	0.0213277	V6	Ion Torrent	Control vs UC
Bacteria.Actinobacteria.Actinobacteria.Actinomycetales.Micrococcaceae.Rothia.Rothiamucilaginosa	UC	2.13664	0.0242038	V6	Ion Torrent	Control vs UC
Bacteria.Actinobacteria.Actinobacteria.Bifidobacteriales.Bifidobacteriaceae.Bifidobacterium.Bifidobacteriumdentium	UC	3.39831	0.0423271	V4	Ion Torrent	Control vs UC
Bacteria.Actinobacteria.Actinobacteria.Bifidobacteriales.Bifidobacteriaceae.Scardovia	CD	2.1059	0.0318142	V4	Ion Torrent	Control vs CD
Bacteria.Actinobacteria.Actinobacteria.Bifidobacteriales.Bifidobacteriaceae.Scardovia	UC	3.47091	0.0238574	V4	Ion Torrent	Control vs UC
Bacteria.Actinobacteria.Actinobacteria.Bifidobacteriales.Bifidobacteriaceae.Scardovia.Scardoviainopinata	CD	2.13208	0.0318142	V4	Ion Torrent	Control vs CD
Bacteria.Actinobacteria.Actinobacteria.Bifidobacteriales.Bifidobacteriaceae.Scardovia.Scardoviainopinata	UC	3.4266	0.0238574	V4	Ion Torrent	Control vs UC
Bacteria.Actinobacteria.Actinobacteria.Bifidobacteriales.unclassified	Control	2.52852	0.0343919	V4	Ion Torrent	Control vs CD
Bacteria.Actinobacteria.Actinobacteria.Bifidobacteriales.unclassified	Control	3.48711	0.0258769	V6	Ion Torrent	Control vs CD
Bacteria.Actinobacteria.Actinobacteria.Coriobacteriales.Coriobacteriaceae.Eggerthella	Control	2.33253	0.00406987	V4	Ion Torrent	Control vs CD
Bacteria.Actinobacteria.Actinobacteria.Coriobacteriales.Coriobacteriaceae.Eggerthella	Control	2.55552	0.0134109	V4	Ion Torrent	Control vs UC
Bacteria.Actinobacteria.Actinobacteria.Coriobacteriales.Coriobacteriaceae.Eggerthella.Eggerthellalenta	Control	2.33349	0.00406987	V4	Ion Torrent	Control vs CD
Bacteria.Actinobacteria.Actinobacteria.Coriobacteriales.Coriobacteriaceae.Eggerthella.Eggerthellalenta	Control	2.56531	0.0134109	V4	Ion Torrent	Control vs UC
Bacteria.Actinobacteria.Actinobacteria.Coriobacteriales.Coriobacteriaceae.Slackia	CD	2.04171	0.006781	V6	Illumina	Control vs CD
Bacteria.Actinobacteria.Actinobacteria.Coriobacteriales.Coriobacteriaceae.Slackia.Slackiaexigua	CD	2.72145	0.0191513	V4	Ion Torrent	Control vs CD
Bacteria.Actinobacteria.Actinobacteria.Coriobacteriales.Coriobacteriaceae.Slackia.Slackiaexigua	CD	2.01019	0.00281692	V6	Illumina	Control vs CD
Bacteria.Bacteroidetes	Control	4.08821	0.000345251	V4	Ion Torrent	Control vs CD
Bacteria.Bacteroidetes	Control	3.99002	0.00917506	V4	Ion Torrent	Control vs UC
Bacteria.Bacteroidetes	Control	4.30954	0.0433081	V6	Illumina	Control vs CD
Bacteria.Bacteroidetes	Control	4.34294	0.013823	V6	Illumina	Control vs UC
Bacteria.Bacteroidetes	Control	4.62074	0.00144878	V6	Ion Torrent	Control vs UC
Bacteria.Bacteroidetes	Control	4.5606	0.00169622	V6	Ion Torrent	Control vs CD
Bacteria.Bacteroidetes.Bacteroidia	Control	4.08821	0.000345251	V4	Ion Torrent	Control vs CD
Bacteria.Bacteroidetes.Bacteroidia	Control	3.99002	0.00917506	V4	Ion Torrent	Control vs UC
Bacteria.Bacteroidetes.Bacteroidia	Control	4.30985	0.0433081	V6	Illumina	Control vs CD
Bacteria.Bacteroidetes.Bacteroidia	Control	4.34363	0.013823	V6	Illumina	Control vs UC
Bacteria.Bacteroidetes.Bacteroidia	Control	4.62085	0.00144878	V6	Ion Torrent	Control vs UC
Bacteria.Bacteroidetes.Bacteroidia	Control	4.5607	0.00169622	V6	Ion Torrent	Control vs CD
Bacteria.Bacteroidetes.Bacteroidia.Bacteroidales	Control	4.08821	0.000345251	V4	Ion Torrent	Control vs CD
Bacteria.Bacteroidetes.Bacteroidia.Bacteroidales	Control	3.99002	0.00917506	V4	Ion Torrent	Control vs UC
Bacteria.Bacteroidetes.Bacteroidia.Bacteroidales	Control	4.30985	0.0433081	V6	Illumina	Control vs CD
Bacteria.Bacteroidetes.Bacteroidia.Bacteroidales	Control	4.34363	0.013823	V6	Illumina	Control vs UC
Bacteria.Bacteroidetes.Bacteroidia.Bacteroidales	Control	4.62085	0.00144878	V6	Ion Torrent	Control vs UC
Bacteria.Bacteroidetes.Bacteroidia.Bacteroidales	Control	4.5607	0.00169622	V6	Ion Torrent	Control vs CD
Bacteria.Bacteroidetes.Bacteroidia.Bacteroidales.Bacteroidaceae	Control	4.01381	0.0042735	V4	Ion Torrent	Control vs CD
Bacteria.Bacteroidetes.Bacteroidia.Bacteroidales.Bacteroidaceae	Control	3.90974	0.0201368	V4	Ion Torrent	Control vs UC
Bacteria.Bacteroidetes.Bacteroidia.Bacteroidales.Bacteroidaceae	Control	4.61862	0.00115235	V6	Ion Torrent	Control vs UC
Bacteria.Bacteroidetes.Bacteroidia.Bacteroidales.Bacteroidaceae	Control	4.54683	0.00382007	V6	Ion Torrent	Control vs CD
Bacteria.Bacteroidetes.Bacteroidia.Bacteroidales.Bacteroidaceae.Bacteroides	Control	4.01381	0.0042735	V4	Ion Torrent	Control vs CD
Bacteria.Bacteroidetes.Bacteroidia.Bacteroidales.Bacteroidaceae.Bacteroides	Control	3.90974	0.0201368	V4	Ion Torrent	Control vs UC
Bacteria.Bacteroidetes.Bacteroidia.Bacteroidales.Bacteroidaceae.Bacteroides	Control	4.61862	0.00115235	V6	Ion Torrent	Control vs UC
Bacteria.Bacteroidetes.Bacteroidia.Bacteroidales.Bacteroidaceae.Bacteroides	Control	4.54683	0.00382007	V6	Ion Torrent	Control vs CD
Bacteria.Bacteroidetes.Bacteroidia.Bacteroidales.Bacteroidaceae.Bacteroides.Bacteroidesacidifaciens	Control	2.48634	0.0135879	V4	Ion Torrent	Control vs CD
Bacteria.Bacteroidetes.Bacteroidia.Bacteroidales.Bacteroidaceae.Bacteroides.Bacteroidesdorei	Control	3.6573	0.0490117	V4	Ion Torrent	Control vs CD
Bacteria.Bacteroidetes.Bacteroidia.Bacteroidales.Bacteroidaceae.Bacteroides.Bacteroidesdorei	Control	3.74338	0.00423661	V4	Ion Torrent	Control vs UC
Bacteria.Bacteroidetes.Bacteroidia.Bacteroidales.Bacteroidaceae.Bacteroides.Bacteroidesfragilis	Control	3.19715	0.0448263	V4	Ion Torrent	Control vs CD
Bacteria.Bacteroidetes.Bacteroidia.Bacteroidales.Bacteroidaceae.Bacteroides.Bacteroidesfragilis	Control	2.11488	0.0398782	V6	Ion Torrent	Control vs CD
Bacteria.Bacteroidetes.Bacteroidia.Bacteroidales.Bacteroidaceae.Bacteroides.Bacteroidesovatus	Control	2.51572	0.000257528	V4	Ion Torrent	Control vs CD
Bacteria.Bacteroidetes.Bacteroidia.Bacteroidales.Bacteroidaceae.Bacteroides.Bacteroidesovatus	Control	2.92152	0.0033536	V4	Ion Torrent	Control vs UC
Bacteria.Bacteroidetes.Bacteroidia.Bacteroidales.Bacteroidaceae.Bacteroides.Bacteroidesovatus	Control	3.49047	0.0375007	V6	Illumina	Control vs CD
Bacteria.Bacteroidetes.Bacteroidia.Bacteroidales.Bacteroidaceae.Bacteroides.Bacteroidesovatus	Control	3.43091	0.0288585	V6	Illumina	Control vs UC
Bacteria.Bacteroidetes.Bacteroidia.Bacteroidales.Bacteroidaceae.Bacteroides.Bacteroidesuniformis	CD	2.5718	0.00129216	V6	Illumina	Control vs CD
Bacteria.Bacteroidetes.Bacteroidia.Bacteroidales.Bacteroidaceae.Bacteroides.Bacteroidesuniformis	Control	3.36625	0.0242038	V4	Ion Torrent	Control vs CD
Bacteria.Bacteroidetes.Bacteroidia.Bacteroidales.Bacteroidaceae.Bacteroides.Bacteroidesuniformis	Control	3.22437	0.0168538	V4	Ion Torrent	Control vs UC
Bacteria.Bacteroidetes.Bacteroidia.Bacteroidales.Bacteroidaceae.Bacteroides.Bacteroidesuniformis	UC	2.75565	0.0463472	V6	Illumina	Control vs UC
Bacteria.Bacteroidetes.Bacteroidia.Bacteroidales.Bacteroidaceae.Bacteroides.unclassified	Control	2.68701	0.0136928	V4	Ion Torrent	Control vs CD
Bacteria.Bacteroidetes.Bacteroidia.Bacteroidales.Bacteroidaceae.Bacteroides.unclassified	Control	2.78282	0.00193918	V4	Ion Torrent	Control vs UC
Bacteria.Bacteroidetes.Bacteroidia.Bacteroidales.Porphyromonadaceae	Control	2.82239	0.0159341	V4	Ion Torrent	Control vs CD
Bacteria.Bacteroidetes.Bacteroidia.Bacteroidales.Porphyromonadaceae.Parabacteroides	Control	2.76664	0.0323454	V4	Ion Torrent	Control vs CD
Bacteria.Bacteroidetes.Bacteroidia.Bacteroidales.Porphyromonadaceae.Parabacteroides.Parabacteroidesjohnsonii	Control	2.32841	0.00576488	V4	Ion Torrent	Control vs CD
Bacteria.Bacteroidetes.Bacteroidia.Bacteroidales.Porphyromonadaceae.Parabacteroides.unclassified	Control	2.7556	0.0323454	V4	Ion Torrent	Control vs CD
Bacteria.Bacteroidetes.Bacteroidia.Bacteroidales.Porphyromonadaceae.Parabacteroides.unclassified	Control	2.48347	0.0404815	V6	Illumina	Control vs UC
Bacteria.Bacteroidetes.Bacteroidia.Bacteroidales.Prevotellaceae.Prevotella	CD	2.20431	0.00302546	V6	Illumina	Control vs CD
Bacteria.Bacteroidetes.Bacteroidia.Bacteroidales.Prevotellaceae.Prevotella	CD	2.47338	0.00856468	V6	Ion Torrent	Control vs CD
Bacteria.Bacteroidetes.Bacteroidia.Bacteroidales.Prevotellaceae.Prevotella	UC	2.44977	0.013929	V6	Ion Torrent	Control vs UC
Bacteria.Bacteroidetes.Bacteroidia.Bacteroidales.Prevotellaceae.Prevotella.Prevotellanigrescens	CD	2.3294	0.0147317	V6	Illumina	Control vs CD
Bacteria.Bacteroidetes.Bacteroidia.Bacteroidales.Prevotellaceae.Prevotella.Prevotellaoris	CD	2.36527	0.0043134	V6	Illumina	Control vs CD
Bacteria.Bacteroidetes.Bacteroidia.Bacteroidales.Prevotellaceae.Prevotella.Prevotellaoris	CD	2.31684	0.0404815	V6	Ion Torrent	Control vs CD
Bacteria.Bacteroidetes.Bacteroidia.Bacteroidales.Prevotellaceae.Prevotella.Prevotellaveroralis	CD	2.05398	0.0198924	V6	Illumina	Control vs CD
Bacteria.Bacteroidetes.Bacteroidia.Bacteroidales.Prevotellaceae.Prevotella.Prevotellaveroralis	CD	2.51473	0.0404815	V6	Ion Torrent	Control vs CD
Bacteria.Bacteroidetes.Bacteroidia.Bacteroidales.Prevotellaceae.Prevotella.Prevotellaveroralis	UC	2.55815	0.013929	V6	Ion Torrent	Control vs UC
Bacteria.Bacteroidetes.Bacteroidia.Bacteroidales.Rikenellaceae	Control	3.10586	0.0448263	V4	Ion Torrent	Control vs CD
Bacteria.Bacteroidetes.Bacteroidia.Bacteroidales.Rikenellaceae.Alistipes	Control	3.10309	0.0448263	V4	Ion Torrent	Control vs CD
Bacteria.Bacteroidetes.Flavobacteria.Flavobacteriales.Flavobacteriaceae.Bergeyella	CD	2.08997	0.0147317	V6	Illumina	Control vs CD
Bacteria.Bacteroidetes.Flavobacteria.Flavobacteriales.Flavobacteriaceae.Bergeyella.unclassified	CD	2.08022	0.0147317	V6	Illumina	Control vs CD
Bacteria.Deferribacteres	CD	2.78029	0.0328692	V6	Illumina	Control vs CD
Bacteria.Deferribacteres.Deferribacteres	CD	2.80388	0.0328692	V6	Illumina	Control vs CD
Bacteria.Deferribacteres.Deferribacteres.Deferribacterales	CD	2.79141	0.0328692	V6	Illumina	Control vs CD
Bacteria.Deferribacteres.Deferribacteres.Deferribacterales.Deferribacteraceae	CD	2.79265	0.0328692	V6	Illumina	Control vs CD
Bacteria.Deferribacteres.Deferribacteres.Deferribacterales.Deferribacteraceae.Mucispirillum	CD	2.80229	0.0328692	V6	Illumina	Control vs CD
Bacteria.Deferribacteres.Deferribacteres.Deferribacterales.Deferribacteraceae.Mucispirillum.Mucispirillumschaedleri	CD	2.77998	0.0328692	V6	Illumina	Control vs CD
Bacteria.Firmicutes	CD	4.39526	0.00642824	V4	Ion Torrent	Control vs CD
Bacteria.Firmicutes	CD	4.26158	0.0496472	V6	Illumina	Control vs CD
Bacteria.Firmicutes	CD	4.42773	0.00256352	V6	Ion Torrent	Control vs CD
Bacteria.Firmicutes	UC	4.41861	0.00347688	V6	Ion Torrent	Control vs UC
Bacteria.Firmicutes.Bacilli	CD	4.27656	0.0153138	V6	Illumina	Control vs CD
Bacteria.Firmicutes.Bacilli	UC	3.81675	0.0052584	V6	Ion Torrent	Control vs UC
Bacteria.Firmicutes.Bacilli.Bacillales.Paenibacillaceae.Paenibacillus.Paenibacillusamylolyticus	Control	2.47493	0.0404815	V6	Illumina	Control vs UC
Bacteria.Firmicutes.Bacilli.Bacillales.Planococcaceae	CD	2.57168	0.0147317	V6	Illumina	Control vs CD
Bacteria.Firmicutes.Bacilli.Bacillales.Planococcaceae.Bacillus	CD	2.48168	0.0328692	V6	Illumina	Control vs CD
Bacteria.Firmicutes.Bacilli.Bacillales.Planococcaceae.Bacillus.Bacilluspsychrodurans	CD	2.45039	0.0328692	V6	Illumina	Control vs CD
Bacteria.Firmicutes.Bacilli.Gemellales	CD	3.96974	0.00220878	V6	Illumina	Control vs CD
Bacteria.Firmicutes.Bacilli.Gemellales	CD	3.5549	0.00811803	V6	Ion Torrent	Control vs CD
Bacteria.Firmicutes.Bacilli.Gemellales	UC	2.85555	0.00947285	V6	Ion Torrent	Control vs UC
Bacteria.Firmicutes.Bacilli.Gemellales.Gemellaceae	CD	3.96974	0.00220878	V6	Illumina	Control vs CD
Bacteria.Firmicutes.Bacilli.Gemellales.Gemellaceae	CD	3.5549	0.00811803	V6	Ion Torrent	Control vs CD
Bacteria.Firmicutes.Bacilli.Gemellales.Gemellaceae	UC	2.85555	0.00947285	V6	Ion Torrent	Control vs UC
Bacteria.Firmicutes.Bacilli.Gemellales.Gemellaceae.Gemella	CD	3.96974	0.00220878	V6	Illumina	Control vs CD
Bacteria.Firmicutes.Bacilli.Gemellales.Gemellaceae.Gemella	CD	3.5549	0.00811803	V6	Ion Torrent	Control vs CD
Bacteria.Firmicutes.Bacilli.Gemellales.Gemellaceae.Gemella	UC	2.85555	0.00947285	V6	Ion Torrent	Control vs UC
Bacteria.Firmicutes.Bacilli.Gemellales.Gemellaceae.Gemella.Gemellasanguinis	CD	2.69855	0.0190586	V4	Ion Torrent	Control vs CD
Bacteria.Firmicutes.Bacilli.Gemellales.Gemellaceae.Gemella.unclassified	CD	3.96596	0.00122127	V6	Illumina	Control vs CD
Bacteria.Firmicutes.Bacilli.Gemellales.Gemellaceae.Gemella.unclassified	CD	3.54912	0.0067551	V6	Ion Torrent	Control vs CD
Bacteria.Firmicutes.Bacilli.Gemellales.Gemellaceae.Gemella.unclassified	UC	2.82335	0.0078098	V6	Ion Torrent	Control vs UC
Bacteria.Firmicutes.Bacilli.Lactobacillales	UC	3.63072	0.042254	V6	Illumina	Control vs UC
Bacteria.Firmicutes.Bacilli.Lactobacillales	UC	3.73861	0.00949305	V6	Ion Torrent	Control vs UC
Bacteria.Firmicutes.Bacilli.Lactobacillales.Aerococcaceae	UC	2.51282	0.00642824	V6	Ion Torrent	Control vs UC
Bacteria.Firmicutes.Bacilli.Lactobacillales.Aerococcaceae.Aerococcus	CD	2.13866	0.014925	V6	Ion Torrent	Control vs CD
Bacteria.Firmicutes.Bacilli.Lactobacillales.Aerococcaceae.Aerococcus	UC	2.31722	0.0487443	V6	Illumina	Control vs UC
Bacteria.Firmicutes.Bacilli.Lactobacillales.Aerococcaceae.Aerococcus	UC	2.26468	0.00839454	V6	Ion Torrent	Control vs UC
Bacteria.Firmicutes.Bacilli.Lactobacillales.Aerococcaceae.Aerococcus.Aerococcusurinae	CD	2.13907	0.014925	V6	Ion Torrent	Control vs CD
Bacteria.Firmicutes.Bacilli.Lactobacillales.Aerococcaceae.Aerococcus.Aerococcusurinae	UC	2.31844	0.0487443	V6	Illumina	Control vs UC
Bacteria.Firmicutes.Bacilli.Lactobacillales.Aerococcaceae.Aerococcus.Aerococcusurinae	UC	2.26343	0.00839454	V6	Ion Torrent	Control vs UC
Bacteria.Firmicutes.Bacilli.Lactobacillales.Carnobacteriaceae	CD	3.20791	0.0496472	V6	Illumina	Control vs CD
Bacteria.Firmicutes.Bacilli.Lactobacillales.Carnobacteriaceae	CD	2.9082	0.019349	V6	Ion Torrent	Control vs CD
Bacteria.Firmicutes.Bacilli.Lactobacillales.Carnobacteriaceae	UC	3.15915	0.000565983	V6	Ion Torrent	Control vs UC
Bacteria.Firmicutes.Bacilli.Lactobacillales.Carnobacteriaceae.Granulicatella	CD	3.19512	0.0433081	V6	Illumina	Control vs CD
Bacteria.Firmicutes.Bacilli.Lactobacillales.Carnobacteriaceae.Granulicatella	CD	2.90676	0.019349	V6	Ion Torrent	Control vs CD
Bacteria.Firmicutes.Bacilli.Lactobacillales.Carnobacteriaceae.Granulicatella	UC	3.15827	0.000565983	V6	Ion Torrent	Control vs UC
Bacteria.Firmicutes.Bacilli.Lactobacillales.Carnobacteriaceae.Granulicatella.Granulicatellaadiacens	UC	2.67454	0.0290392	V4	Ion Torrent	Control vs UC
Bacteria.Firmicutes.Bacilli.Lactobacillales.Carnobacteriaceae.Granulicatella.unclassified	CD	3.19508	0.0433081	V6	Illumina	Control vs CD
Bacteria.Firmicutes.Bacilli.Lactobacillales.Carnobacteriaceae.Granulicatella.unclassified	CD	2.90154	0.0163824	V6	Ion Torrent	Control vs CD
Bacteria.Firmicutes.Bacilli.Lactobacillales.Carnobacteriaceae.Granulicatella.unclassified	UC	3.1467	0.000442947	V6	Ion Torrent	Control vs UC
Bacteria.Firmicutes.Bacilli.Lactobacillales.Enterococcaceae	CD	2.44649	0.0184597	V6	Illumina	Control vs CD
Bacteria.Firmicutes.Bacilli.Lactobacillales.Enterococcaceae	CD	2.04053	0.0190638	V6	Ion Torrent	Control vs CD
Bacteria.Firmicutes.Bacilli.Lactobacillales.Enterococcaceae	UC	2.22859	0.0168361	V6	Illumina	Control vs UC
Bacteria.Firmicutes.Bacilli.Lactobacillales.Enterococcaceae.Enterococcus	CD	2.05874	0.0190638	V6	Ion Torrent	Control vs CD
Bacteria.Firmicutes.Bacilli.Lactobacillales.Enterococcaceae.Enterococcus	UC	2.1735	0.0141027	V6	Illumina	Control vs UC
Bacteria.Firmicutes.Bacilli.Lactobacillales.Enterococcaceae.Enterococcus.Enterococcushaemoperoxidus	CD	2.0985	0.0190638	V6	Ion Torrent	Control vs CD
Bacteria.Firmicutes.Bacilli.Lactobacillales.Enterococcaceae.Enterococcus.Enterococcushaemoperoxidus	UC	2.22324	0.0141027	V6	Illumina	Control vs UC
Bacteria.Firmicutes.Bacilli.Lactobacillales.Enterococcaceae.Vagococcus	CD	2.40155	0.0184597	V6	Illumina	Control vs CD
Bacteria.Firmicutes.Bacilli.Lactobacillales.Enterococcaceae.Vagococcus	UC	2.20473	0.0168361	V6	Illumina	Control vs UC
Bacteria.Firmicutes.Bacilli.Lactobacillales.Enterococcaceae.Vagococcus.unclassified	CD	2.40155	0.0184597	V6	Illumina	Control vs CD
Bacteria.Firmicutes.Bacilli.Lactobacillales.Enterococcaceae.Vagococcus.unclassified	UC	2.20473	0.0168361	V6	Illumina	Control vs UC
Bacteria.Firmicutes.Bacilli.Lactobacillales.Streptococcaceae	UC	3.56895	0.0114681	V6	Ion Torrent	Control vs UC
Bacteria.Firmicutes.Bacilli.Lactobacillales.Streptococcaceae.Streptococcus	UC	3.56864	0.0114681	V6	Ion Torrent	Control vs UC
Bacteria.Firmicutes.Bacilli.Lactobacillales.Streptococcaceae.Streptococcus.Streptococcuspneumoniae	UC	3.20936	0.043951	V4	Ion Torrent	Control vs UC
Bacteria.Firmicutes.Bacilli.Lactobacillales.Streptococcaceae.Streptococcus.Streptococcuspneumoniae	UC	2.91521	0.00226247	V6	Ion Torrent	Control vs UC
Bacteria.Firmicutes.Bacilli.Lactobacillales.Streptococcaceae.Streptococcus.Streptococcuspseudopneumoniae	UC	3.32752	0.0267157	V6	Illumina	Control vs UC
Bacteria.Firmicutes.Bacilli.Lactobacillales.Streptococcaceae.Streptococcus.Streptococcuspseudopneumoniae	UC	3.36129	0.00281032	V6	Ion Torrent	Control vs UC
Bacteria.Firmicutes.Bacilli.Lactobacillales.unclassified	CD	2.71038	0.0328692	V6	Illumina	Control vs CD
Bacteria.Firmicutes.Bacilli.Lactobacillales.unclassified	CD	2.19269	0.00856468	V6	Ion Torrent	Control vs CD
Bacteria.Firmicutes.Bacilli.Turicibacterales.Turicibacteraceae.Turicibacter	Control	2.13146	0.0285032	V6	Illumina	Control vs UC
Bacteria.Firmicutes.Bacilli.Turicibacterales.Turicibacteraceae.Turicibacter.unclassified	Control	2.12537	0.0285032	V6	Illumina	Control vs UC
Bacteria.Firmicutes.Clostridia	CD	4.29238	0.0328335	V4	Ion Torrent	Control vs CD
Bacteria.Firmicutes.Clostridia	CD	4.26374	0.042254	V6	Ion Torrent	Control vs CD
Bacteria.Firmicutes.Clostridia	UC	4.29362	0.0197477	V6	Ion Torrent	Control vs UC
Bacteria.Firmicutes.Clostridia.Clostridiales	CD	4.29238	0.0328335	V4	Ion Torrent	Control vs CD
Bacteria.Firmicutes.Clostridia.Clostridiales	CD	4.26373	0.042254	V6	Ion Torrent	Control vs CD
Bacteria.Firmicutes.Clostridia.Clostridiales	UC	4.29362	0.0197477	V6	Ion Torrent	Control vs UC
Bacteria.Firmicutes.Clostridia.Clostridiales.Clostridiaceae.Clostridium.Clostridiumbutyricum	Control	3.02525	0.0266586	V6	Ion Torrent	Control vs CD
Bacteria.Firmicutes.Clostridia.Clostridiales.Clostridiaceae.Clostridium.Clostridiumglycolicum	Control	2.11228	0.0457939	V6	Ion Torrent	Control vs CD
Bacteria.Firmicutes.Clostridia.Clostridiales.Clostridiaceae.Clostridium.unclassified	Control	2.30575	0.0403906	V4	Ion Torrent	Control vs CD
Bacteria.Firmicutes.Clostridia.Clostridiales.Clostridiaceae.Clostridium.unclassified	Control	2.42311	0.0282404	V6	Illumina	Control vs CD
Bacteria.Firmicutes.Clostridia.Clostridiales.Clostridiaceae.Clostridium.unclassified	Control	2.51415	0.0227412	V6	Illumina	Control vs UC
Bacteria.Firmicutes.Clostridia.Clostridiales.ClostridialesFamilyXI_IncertaeSedis	CD	2.58209	0.0165529	V6	Illumina	Control vs CD
Bacteria.Firmicutes.Clostridia.Clostridiales.ClostridialesFamilyXI_IncertaeSedis	UC	3.47026	0.0213277	V6	Ion Torrent	Control vs UC
Bacteria.Firmicutes.Clostridia.Clostridiales.ClostridialesFamilyXI_IncertaeSedis.	CD	2.57169	0.00637336	V6	Illumina	Control vs CD
Bacteria.Firmicutes.Clostridia.Clostridiales.ClostridialesFamilyXI_IncertaeSedis.	UC	3.46919	0.0448263	V6	Ion Torrent	Control vs UC
Bacteria.Firmicutes.Clostridia.Clostridiales.ClostridialesFamilyXI_IncertaeSedis..Parvimonasmicra	CD	2.57161	0.00637336	V6	Illumina	Control vs CD
Bacteria.Firmicutes.Clostridia.Clostridiales.ClostridialesFamilyXI_IncertaeSedis..Parvimonasmicra	UC	3.46919	0.0448263	V6	Ion Torrent	Control vs UC
Bacteria.Firmicutes.Clostridia.Clostridiales.ClostridialesFamilyXI_IncertaeSedis.Anaerococcus	CD	2.82424	0.0318142	V4	Ion Torrent	Control vs CD
Bacteria.Firmicutes.Clostridia.Clostridiales.ClostridialesFamilyXI_IncertaeSedis.Anaerococcus.Anaerococcushydrogenalis	CD	2.81428	0.0318142	V4	Ion Torrent	Control vs CD
Bacteria.Firmicutes.Clostridia.Clostridiales.ClostridialesFamilyXIII_IncertaeSedis.Eubacterium	CD	2.01782	0.00272211	V6	Illumina	Control vs CD
Bacteria.Firmicutes.Clostridia.Clostridiales.ClostridialesFamilyXIII_IncertaeSedis.Eubacterium.unclassified	CD	2.01771	0.00272211	V6	Illumina	Control vs CD
Bacteria.Firmicutes.Clostridia.Clostridiales.ClostridialesFamilyXIII_IncertaeSedis.Mogibacterium	UC	2.6869	0.0486066	V6	Ion Torrent	Control vs UC
Bacteria.Firmicutes.Clostridia.Clostridiales.ClostridialesFamilyXIII_IncertaeSedis.Mogibacterium.unclassified	UC	2.68661	0.0486066	V6	Ion Torrent	Control vs UC
Bacteria.Firmicutes.Clostridia.Clostridiales.Eubacteriaceae	Control	3.18335	0.027918	V4	Ion Torrent	Control vs UC
Bacteria.Firmicutes.Clostridia.Clostridiales.Eubacteriaceae.Anaerofustis	Control	2.54981	0.026215	V4	Ion Torrent	Control vs CD
Bacteria.Firmicutes.Clostridia.Clostridiales.Eubacteriaceae.Anaerofustis	Control	3.28223	0.00342968	V4	Ion Torrent	Control vs UC
Bacteria.Firmicutes.Clostridia.Clostridiales.Eubacteriaceae.Anaerofustis.Anaerofustisstercorihominis	Control	2.55365	0.026215	V4	Ion Torrent	Control vs CD
Bacteria.Firmicutes.Clostridia.Clostridiales.Eubacteriaceae.Anaerofustis.Anaerofustisstercorihominis	Control	3.32495	0.00342968	V4	Ion Torrent	Control vs UC
Bacteria.Firmicutes.Clostridia.Clostridiales.Lachnospiraceae.Anaerostipes	Control	3.15477	0.00629078	V6	Illumina	Control vs CD
Bacteria.Firmicutes.Clostridia.Clostridiales.Lachnospiraceae.Anaerostipes	Control	2.21426	0.00856468	V6	Illumina	Control vs UC
Bacteria.Firmicutes.Clostridia.Clostridiales.Lachnospiraceae.Anaerostipes.unclassified	Control	3.4652	0.0147317	V6	Illumina	Control vs CD
Bacteria.Firmicutes.Clostridia.Clostridiales.Lachnospiraceae.Anaerostipes.unclassified	Control	2.4406	0.0190638	V6	Illumina	Control vs UC
Bacteria.Firmicutes.Clostridia.Clostridiales.Lachnospiraceae.Blautia	Control	3.38279	0.0144236	V6	Ion Torrent	Control vs CD
Bacteria.Firmicutes.Clostridia.Clostridiales.Lachnospiraceae.Blautia.unclassified	Control	2.39123	0.0151629	V6	Illumina	Control vs CD
Bacteria.Firmicutes.Clostridia.Clostridiales.Lachnospiraceae.Blautia.unclassified	Control	3.05104	0.0314524	V6	Ion Torrent	Control vs UC
Bacteria.Firmicutes.Clostridia.Clostridiales.Lachnospiraceae.Blautia.unclassified	Control	3.33636	0.0173796	V6	Ion Torrent	Control vs CD
Bacteria.Firmicutes.Clostridia.Clostridiales.Lachnospiraceae.Catonella	CD	3.11734	0.0404815	V6	Ion Torrent	Control vs CD
Bacteria.Firmicutes.Clostridia.Clostridiales.Lachnospiraceae.Catonella.unclassified	CD	3.13818	0.0404815	V6	Ion Torrent	Control vs CD
Bacteria.Firmicutes.Clostridia.Clostridiales.Lachnospiraceae.Clostridium.Clostridiumhylemonae	Control	2.59708	0.0147317	V6	Illumina	Control vs CD
Bacteria.Firmicutes.Clostridia.Clostridiales.Lachnospiraceae.Clostridium.Clostridiumhylemonae	Control	3.55293	0.0254137	V6	Ion Torrent	Control vs CD
Bacteria.Firmicutes.Clostridia.Clostridiales.Lachnospiraceae.Coprococcus	Control	3.12031	0.00466913	V6	Illumina	Control vs CD
Bacteria.Firmicutes.Clostridia.Clostridiales.Lachnospiraceae.Coprococcus.Clostridiumsp_SS2_1	Control	3.11434	0.00791179	V6	Illumina	Control vs CD
Bacteria.Firmicutes.Clostridia.Clostridiales.Lachnospiraceae.Eubacterium	Control	3.00807	0.00567921	V4	Ion Torrent	Control vs CD
Bacteria.Firmicutes.Clostridia.Clostridiales.Lachnospiraceae.Eubacterium.Eubacteriumcellulosolvens	UC	2.33331	0.0254137	V6	Illumina	Control vs UC
Bacteria.Firmicutes.Clostridia.Clostridiales.Lachnospiraceae.Eubacterium.unclassified	Control	3.00807	0.00567921	V4	Ion Torrent	Control vs CD
Bacteria.Firmicutes.Clostridia.Clostridiales.Lachnospiraceae.Eubacterium.unclassified	Control	3.04398	0.0105458	V6	Ion Torrent	Control vs CD
Bacteria.Firmicutes.Clostridia.Clostridiales.Lachnospiraceae.Lachnobacterium	Control	2.1732	0.0236256	V4	Ion Torrent	Control vs CD
Bacteria.Firmicutes.Clostridia.Clostridiales.Lachnospiraceae.Lachnobacterium.unclassified	Control	2.17437	0.0236256	V4	Ion Torrent	Control vs CD
Bacteria.Firmicutes.Clostridia.Clostridiales.Lachnospiraceae.Lachnospira	CD	2.31362	0.0487443	V6	Ion Torrent	Control vs CD
Bacteria.Firmicutes.Clostridia.Clostridiales.Lachnospiraceae.Lachnospira	Control	2.34996	0.0318142	V4	Ion Torrent	Control vs CD
Bacteria.Firmicutes.Clostridia.Clostridiales.Lachnospiraceae.Lachnospira.unclassified	CD	2.31458	0.0487443	V6	Ion Torrent	Control vs CD
Bacteria.Firmicutes.Clostridia.Clostridiales.Lachnospiraceae.Lachnospira.unclassified	Control	2.38026	0.0318142	V4	Ion Torrent	Control vs CD
Bacteria.Firmicutes.Clostridia.Clostridiales.Lachnospiraceae.Roseburia	Control	2.32057	0.00223373	V4	Ion Torrent	Control vs CD
Bacteria.Firmicutes.Clostridia.Clostridiales.Lachnospiraceae.Roseburia	Control	3.75139	0.00413134	V6	Ion Torrent	Control vs CD
Bacteria.Firmicutes.Clostridia.Clostridiales.Lachnospiraceae.Roseburia.unclassified	Control	2.41278	0.00223373	V4	Ion Torrent	Control vs CD
Bacteria.Firmicutes.Clostridia.Clostridiales.Lachnospiraceae.Ruminococcus.unclassified	Control	2.48049	0.00076822	V4	Ion Torrent	Control vs CD
Bacteria.Firmicutes.Clostridia.Clostridiales.Peptostreptococcaceae	CD	4.06651	0.00228166	V4	Ion Torrent	Control vs CD
Bacteria.Firmicutes.Clostridia.Clostridiales.Peptostreptococcaceae	CD	3.16652	5.11594e-05	V6	Illumina	Control vs CD
Bacteria.Firmicutes.Clostridia.Clostridiales.Peptostreptococcaceae	CD	3.10256	0.00117206	V6	Ion Torrent	Control vs CD
Bacteria.Firmicutes.Clostridia.Clostridiales.Peptostreptococcaceae	UC	3.49904	0.0109127	V6	Illumina	Control vs UC
Bacteria.Firmicutes.Clostridia.Clostridiales.Peptostreptococcaceae.Peptostreptococcus	CD	4.06651	0.00228166	V4	Ion Torrent	Control vs CD
Bacteria.Firmicutes.Clostridia.Clostridiales.Peptostreptococcaceae.Peptostreptococcus	CD	3.16652	5.11594e-05	V6	Illumina	Control vs CD
Bacteria.Firmicutes.Clostridia.Clostridiales.Peptostreptococcaceae.Peptostreptococcus	CD	3.10256	0.00117206	V6	Ion Torrent	Control vs CD
Bacteria.Firmicutes.Clostridia.Clostridiales.Peptostreptococcaceae.Peptostreptococcus	UC	3.49896	0.0109127	V6	Illumina	Control vs UC
Bacteria.Firmicutes.Clostridia.Clostridiales.Peptostreptococcaceae.Peptostreptococcus.Peptostreptococcusanaerobius	CD	3.65354	0.0318142	V4	Ion Torrent	Control vs CD
Bacteria.Firmicutes.Clostridia.Clostridiales.Peptostreptococcaceae.Peptostreptococcus.unclassified	CD	3.91354	0.00434564	V4	Ion Torrent	Control vs CD
Bacteria.Firmicutes.Clostridia.Clostridiales.Peptostreptococcaceae.Peptostreptococcus.unclassified	CD	3.16113	5.96027e-05	V6	Illumina	Control vs CD
Bacteria.Firmicutes.Clostridia.Clostridiales.Peptostreptococcaceae.Peptostreptococcus.unclassified	CD	3.05686	0.00567453	V6	Ion Torrent	Control vs CD
Bacteria.Firmicutes.Clostridia.Clostridiales.Ruminococcaceae.Anaerotruncus	Control	2.51754	0.0328692	V6	Illumina	Control vs CD
Bacteria.Firmicutes.Clostridia.Clostridiales.Ruminococcaceae.Anaerotruncus.unclassified	Control	2.52281	0.0328692	V6	Illumina	Control vs CD
Bacteria.Firmicutes.Clostridia.Clostridiales.Ruminococcaceae.Clostridium.Clostridiumleptum	Control	2.4477	0.00516287	V4	Ion Torrent	Control vs CD
Bacteria.Firmicutes.Clostridia.Clostridiales.Ruminococcaceae.Clostridium.Clostridiumleptum	Control	2.33364	0.0225011	V4	Ion Torrent	Control vs UC
Bacteria.Firmicutes.Clostridia.Clostridiales.Ruminococcaceae.Clostridium.Clostridiumleptum	Control	2.55158	0.00056967	V6	Illumina	Control vs CD
Bacteria.Firmicutes.Clostridia.Clostridiales.Ruminococcaceae.Clostridium.Clostridiumleptum	Control	2.04476	0.0075463	V6	Illumina	Control vs UC
Bacteria.Firmicutes.Clostridia.Clostridiales.Ruminococcaceae.Clostridium.Clostridiumleptum	Control	2.83867	0.0144236	V6	Ion Torrent	Control vs CD
Bacteria.Firmicutes.Clostridia.Clostridiales.Ruminococcaceae.Clostridium.Clostridiummethylpentosum	Control	2.49122	0.0318142	V4	Ion Torrent	Control vs CD
Bacteria.Firmicutes.Clostridia.Clostridiales.Ruminococcaceae.Clostridium.Clostridiummethylpentosum	Control	3.31933	0.0399741	V4	Ion Torrent	Control vs UC
Bacteria.Firmicutes.Clostridia.Clostridiales.Ruminococcaceae.Clostridium.Clostridiummethylpentosum	Control	3.33471	0.0318142	V6	Ion Torrent	Control vs UC
Bacteria.Firmicutes.Clostridia.Clostridiales.Ruminococcaceae.Clostridium.Clostridiummethylpentosum	Control	3.96284	0.0254137	V6	Ion Torrent	Control vs CD
Bacteria.Firmicutes.Clostridia.Clostridiales.Ruminococcaceae.Clostridium.unclassified	Control	3.2629	0.013929	V6	Ion Torrent	Control vs UC
Bacteria.Firmicutes.Clostridia.Clostridiales.Ruminococcaceae.Clostridium.unclassified	Control	3.64145	0.0105458	V6	Ion Torrent	Control vs CD
Bacteria.Firmicutes.Clostridia.Clostridiales.Ruminococcaceae.Eubacterium	Control	2.76554	0.013929	V6	Ion Torrent	Control vs UC
Bacteria.Firmicutes.Clostridia.Clostridiales.Ruminococcaceae.Eubacterium.unclassified	Control	2.76565	0.013929	V6	Ion Torrent	Control vs UC
Bacteria.Firmicutes.Clostridia.Clostridiales.Ruminococcaceae.Ruminococcus	Control	3.20422	0.0254137	V6	Ion Torrent	Control vs CD
Bacteria.Firmicutes.Clostridia.Clostridiales.unclassified	Control	2.30512	0.0179605	V4	Ion Torrent	Control vs CD
Bacteria.Firmicutes.Clostridia.Clostridiales.Veillonellaceae	CD	3.81491	0.0116028	V6	Ion Torrent	Control vs CD
Bacteria.Firmicutes.Clostridia.Clostridiales.Veillonellaceae	UC	3.32547	0.0385431	V6	Ion Torrent	Control vs UC
Bacteria.Firmicutes.Clostridia.Clostridiales.Veillonellaceae.Dialister	CD	2.75039	0.0417458	V6	Illumina	Control vs CD
Bacteria.Firmicutes.Clostridia.Clostridiales.Veillonellaceae.Dialister.unclassified	CD	2.65872	0.0025377	V6	Illumina	Control vs CD
Bacteria.Firmicutes.Clostridia.Clostridiales.Veillonellaceae.Selenomonas.Selenomonassputigena	CD	2.42669	0.0328692	V6	Illumina	Control vs CD
Bacteria.Firmicutes.Clostridia.Clostridiales.Veillonellaceae.Veillonella	CD	3.44636	0.0326634	V6	Illumina	Control vs CD
Bacteria.Firmicutes.Clostridia.Clostridiales.Veillonellaceae.Veillonella.unclassified	CD	3.44411	0.0282404	V6	Illumina	Control vs CD
Bacteria.Firmicutes.Clostridia.Clostridiales.Veillonellaceae.Veillonella.unclassified	CD	2.1576	0.00332583	V6	Ion Torrent	Control vs CD
Bacteria.Firmicutes.Clostridia.Clostridiales.Veillonellaceae.Veillonella.unclassified	UC	2.64267	0.0492906	V6	Ion Torrent	Control vs UC
Bacteria.Firmicutes.Clostridia.Clostridiales.Veillonellaceae.Veillonella.Veillonellaratti	CD	2.17094	0.006781	V6	Illumina	Control vs CD
Bacteria.Fusobacteria.Fusobacteria.Fusobacteriales.Fusobacteriaceae.Leptotrichia	CD	2.01534	0.0318142	V4	Ion Torrent	Control vs CD
Bacteria.Fusobacteria.Fusobacteria.Fusobacteriales.Fusobacteriaceae.Leptotrichia	CD	2.06365	0.0328692	V6	Illumina	Control vs CD
Bacteria.Proteobacteria	Control	4.47282	0.0112433	V4	Ion Torrent	Control vs UC
Bacteria.Proteobacteria.Alphaproteobacteria.Rhizobiales.Bradyrhizobiaceae	UC	3.14251	0.0423271	V4	Ion Torrent	Control vs UC
Bacteria.Proteobacteria.Alphaproteobacteria.Rhizobiales.Bradyrhizobiaceae.unclassified	UC	3.09734	0.0423271	V4	Ion Torrent	Control vs UC
Bacteria.Proteobacteria.Betaproteobacteria	Control	4.46907	0.00917506	V4	Ion Torrent	Control vs UC
Bacteria.Proteobacteria.Betaproteobacteria.Burkholderiales	Control	4.47986	0.00310094	V4	Ion Torrent	Control vs UC
Bacteria.Proteobacteria.Betaproteobacteria.Burkholderiales.	CD	2.55774	0.0118397	V4	Ion Torrent	Control vs CD
Bacteria.Proteobacteria.Betaproteobacteria.Burkholderiales.	CD	3.07245	0.0169372	V6	Ion Torrent	Control vs CD
Bacteria.Proteobacteria.Betaproteobacteria.Burkholderiales.	UC	3.46042	0.00730003	V4	Ion Torrent	Control vs UC
Bacteria.Proteobacteria.Betaproteobacteria.Burkholderiales.	UC	2.52472	4.08061e-05	V6	Ion Torrent	Control vs UC
Bacteria.Proteobacteria.Betaproteobacteria.Burkholderiales..Leptothrix	CD	3.15446	0.00856468	V6	Ion Torrent	Control vs CD
Bacteria.Proteobacteria.Betaproteobacteria.Burkholderiales..Leptothrix	UC	2.77426	0.0254137	V6	Illumina	Control vs UC
Bacteria.Proteobacteria.Betaproteobacteria.Burkholderiales..Leptothrix	UC	2.46573	2.1845e-05	V6	Ion Torrent	Control vs UC
Bacteria.Proteobacteria.Betaproteobacteria.Burkholderiales..Leptothrix.Leptothrixdiscophora	CD	3.15468	0.00856468	V6	Ion Torrent	Control vs CD
Bacteria.Proteobacteria.Betaproteobacteria.Burkholderiales..Leptothrix.Leptothrixdiscophora	UC	2.76246	0.0254137	V6	Illumina	Control vs UC
Bacteria.Proteobacteria.Betaproteobacteria.Burkholderiales..Leptothrix.Leptothrixdiscophora	UC	2.46573	2.1845e-05	V6	Ion Torrent	Control vs UC
Bacteria.Proteobacteria.Betaproteobacteria.Burkholderiales..Mitsuaria	CD	2.64627	0.00338287	V4	Ion Torrent	Control vs CD
Bacteria.Proteobacteria.Betaproteobacteria.Burkholderiales..Mitsuaria	UC	3.44305	0.00287373	V4	Ion Torrent	Control vs UC
Bacteria.Proteobacteria.Betaproteobacteria.Burkholderiales..Mitsuaria.unclassified	CD	2.64406	0.00338287	V4	Ion Torrent	Control vs CD
Bacteria.Proteobacteria.Betaproteobacteria.Burkholderiales..Mitsuaria.unclassified	UC	3.44309	0.00287373	V4	Ion Torrent	Control vs UC
Bacteria.Proteobacteria.Betaproteobacteria.Burkholderiales.Alcaligenaceae	Control	4.52091	0.000930578	V4	Ion Torrent	Control vs UC
Bacteria.Proteobacteria.Betaproteobacteria.Burkholderiales.Alcaligenaceae	Control	3.62824	0.0439898	V6	Ion Torrent	Control vs UC
Bacteria.Proteobacteria.Betaproteobacteria.Burkholderiales.Alcaligenaceae.unclassified	Control	4.44669	0.0065295	V4	Ion Torrent	Control vs UC
Bacteria.Proteobacteria.Betaproteobacteria.Burkholderiales.Alcaligenaceae.unclassified	Control	3.54863	0.0471713	V6	Ion Torrent	Control vs UC
Bacteria.Proteobacteria.Betaproteobacteria.Burkholderiales.Burkholderiaceae	UC	2.5338	0.00215114	V6	Ion Torrent	Control vs UC
Bacteria.Proteobacteria.Betaproteobacteria.Burkholderiales.Burkholderiaceae.Cupriavidus	UC	2.46077	0.00270356	V6	Ion Torrent	Control vs UC
Bacteria.Proteobacteria.Betaproteobacteria.Burkholderiales.Burkholderiaceae.Cupriavidus.unclassified	UC	2.46044	0.00270356	V6	Ion Torrent	Control vs UC
Bacteria.Proteobacteria.Betaproteobacteria.Burkholderiales.Burkholderiaceae.Ralstonia	UC	2.04409	0.0318142	V6	Ion Torrent	Control vs UC
Bacteria.Proteobacteria.Betaproteobacteria.Burkholderiales.Burkholderiaceae.Ralstonia.unclassified	UC	2.02593	0.0318142	V6	Ion Torrent	Control vs UC
Bacteria.Proteobacteria.Betaproteobacteria.Neisseriales	CD	2.74733	0.00316334	V4	Ion Torrent	Control vs CD
Bacteria.Proteobacteria.Betaproteobacteria.Neisseriales	CD	2.8913	0.00106316	V6	Illumina	Control vs CD
Bacteria.Proteobacteria.Betaproteobacteria.Neisseriales	CD	3.07599	0.00298867	V6	Ion Torrent	Control vs CD
Bacteria.Proteobacteria.Betaproteobacteria.Neisseriales.Neisseriaceae	CD	2.74733	0.00316334	V4	Ion Torrent	Control vs CD
Bacteria.Proteobacteria.Betaproteobacteria.Neisseriales.Neisseriaceae	CD	2.89058	0.00106316	V6	Illumina	Control vs CD
Bacteria.Proteobacteria.Betaproteobacteria.Neisseriales.Neisseriaceae	CD	3.07599	0.00298867	V6	Ion Torrent	Control vs CD
Bacteria.Proteobacteria.Betaproteobacteria.Neisseriales.Neisseriaceae.Conchiformibius	CD	2.18978	0.0404815	V6	Ion Torrent	Control vs CD
Bacteria.Proteobacteria.Betaproteobacteria.Neisseriales.Neisseriaceae.Conchiformibius.Conchiformibiussteedae	CD	2.19393	0.0404815	V6	Ion Torrent	Control vs CD
Bacteria.Proteobacteria.Betaproteobacteria.Neisseriales.Neisseriaceae.Eikenella	CD	2.55829	0.00123594	V4	Ion Torrent	Control vs CD
Bacteria.Proteobacteria.Betaproteobacteria.Neisseriales.Neisseriaceae.Eikenella.Eikenellacorrodens	CD	2.55829	0.00123594	V4	Ion Torrent	Control vs CD
Bacteria.Proteobacteria.Betaproteobacteria.Neisseriales.Neisseriaceae.Kingella	CD	2.4108	0.0120406	V6	Illumina	Control vs CD
Bacteria.Proteobacteria.Betaproteobacteria.Neisseriales.Neisseriaceae.Kingella.Kingellaoralis	CD	2.42202	0.0120406	V6	Illumina	Control vs CD
Bacteria.Proteobacteria.Betaproteobacteria.Neisseriales.Neisseriaceae.Neisseria	CD	2.87396	0.0127486	V6	Illumina	Control vs CD
Bacteria.Proteobacteria.Betaproteobacteria.Neisseriales.Neisseriaceae.Neisseria	CD	3.03195	0.00699256	V6	Ion Torrent	Control vs CD
Bacteria.Proteobacteria.Betaproteobacteria.Neisseriales.Neisseriaceae.Neisseria.Neisseriabacilliformis	CD	3.03175	0.0487443	V6	Ion Torrent	Control vs CD
Bacteria.Proteobacteria.Betaproteobacteria.Neisseriales.Neisseriaceae.Neisseria.unclassified	CD	2.57488	0.0358517	V6	Ion Torrent	Control vs CD
Bacteria.Proteobacteria.Betaproteobacteria.Neisseriales.Neisseriaceae.unclassified	CD	3.05827	0.0404815	V6	Ion Torrent	Control vs CD
Bacteria.Proteobacteria.Betaproteobacteria.Neisseriales.Neisseriaceae.Vitreoscilla	CD	2.71369	0.023097	V6	Ion Torrent	Control vs CD
Bacteria.Proteobacteria.Betaproteobacteria.Neisseriales.Neisseriaceae.Vitreoscilla	UC	2.53268	0.0314789	V6	Illumina	Control vs UC
Bacteria.Proteobacteria.Betaproteobacteria.Neisseriales.Neisseriaceae.Vitreoscilla.unclassified	CD	2.70523	0.023097	V6	Ion Torrent	Control vs CD
Bacteria.Proteobacteria.Betaproteobacteria.Neisseriales.Neisseriaceae.Vitreoscilla.unclassified	UC	2.53269	0.0314789	V6	Illumina	Control vs UC
Bacteria.Proteobacteria.Deltaproteobacteria	Control	4.12286	0.00932326	V4	Ion Torrent	Control vs UC
Bacteria.Proteobacteria.Deltaproteobacteria	Control	2.5422	0.0273431	V6	Ion Torrent	Control vs UC
Bacteria.Proteobacteria.Deltaproteobacteria.Desulfovibrionales	Control	4.12286	0.00932326	V4	Ion Torrent	Control vs UC
Bacteria.Proteobacteria.Deltaproteobacteria.Desulfovibrionales	Control	2.54025	0.0273431	V6	Ion Torrent	Control vs UC
Bacteria.Proteobacteria.Deltaproteobacteria.Desulfovibrionales.Desulfovibrionaceae	Control	4.12286	0.00932326	V4	Ion Torrent	Control vs UC
Bacteria.Proteobacteria.Deltaproteobacteria.Desulfovibrionales.Desulfovibrionaceae	Control	2.54314	0.0273431	V6	Ion Torrent	Control vs UC
Bacteria.Proteobacteria.Deltaproteobacteria.Desulfovibrionales.Desulfovibrionaceae.Bilophila	Control	4.129	0.00609862	V4	Ion Torrent	Control vs UC
Bacteria.Proteobacteria.Deltaproteobacteria.Desulfovibrionales.Desulfovibrionaceae.Bilophila	Control	2.55711	0.015487	V6	Ion Torrent	Control vs UC
Bacteria.Proteobacteria.Deltaproteobacteria.Desulfovibrionales.Desulfovibrionaceae.Bilophila.Bilophilawadsworthia	Control	4.129	0.00609862	V4	Ion Torrent	Control vs UC
Bacteria.Proteobacteria.Deltaproteobacteria.Desulfovibrionales.Desulfovibrionaceae.Bilophila.Bilophilawadsworthia	Control	2.55927	0.015487	V6	Ion Torrent	Control vs UC
Bacteria.Proteobacteria.Epsilonproteobacteria	CD	2.12229	0.0107613	V4	Ion Torrent	Control vs CD
Bacteria.Proteobacteria.Epsilonproteobacteria	CD	2.14793	0.00629078	V6	Illumina	Control vs CD
Bacteria.Proteobacteria.Epsilonproteobacteria	CD	2.41205	0.0234626	V6	Ion Torrent	Control vs CD
Bacteria.Proteobacteria.Epsilonproteobacteria.Campylobacterales	CD	2.12259	0.0107613	V4	Ion Torrent	Control vs CD
Bacteria.Proteobacteria.Epsilonproteobacteria.Campylobacterales	CD	2.15347	0.00629078	V6	Illumina	Control vs CD
Bacteria.Proteobacteria.Epsilonproteobacteria.Campylobacterales	CD	2.42104	0.0234626	V6	Ion Torrent	Control vs CD
Bacteria.Proteobacteria.Epsilonproteobacteria.Campylobacterales.Campylobacteraceae	CD	2.12271	0.0107613	V4	Ion Torrent	Control vs CD
Bacteria.Proteobacteria.Epsilonproteobacteria.Campylobacterales.Campylobacteraceae	CD	2.13157	0.00629078	V6	Illumina	Control vs CD
Bacteria.Proteobacteria.Epsilonproteobacteria.Campylobacterales.Campylobacteraceae	CD	2.42071	0.0234626	V6	Ion Torrent	Control vs CD
Bacteria.Proteobacteria.Epsilonproteobacteria.Campylobacterales.Campylobacteraceae.Campylobacter	CD	2.12227	0.0107613	V4	Ion Torrent	Control vs CD
Bacteria.Proteobacteria.Epsilonproteobacteria.Campylobacterales.Campylobacteraceae.Campylobacter	CD	2.15439	0.00629078	V6	Illumina	Control vs CD
Bacteria.Proteobacteria.Epsilonproteobacteria.Campylobacterales.Campylobacteraceae.Campylobacter	CD	2.41922	0.0234626	V6	Ion Torrent	Control vs CD
Bacteria.Proteobacteria.Epsilonproteobacteria.Campylobacterales.Campylobacteraceae.Campylobacter.Campylobacterconcisus	CD	2.06285	0.015487	V4	Ion Torrent	Control vs CD
Bacteria.Proteobacteria.Epsilonproteobacteria.Campylobacterales.Campylobacteraceae.Campylobacter.Campylobactercurvus	CD	2.44683	0.0147317	V6	Illumina	Control vs CD
Bacteria.Proteobacteria.Epsilonproteobacteria.Campylobacterales.Campylobacteraceae.Campylobacter.Campylobactercurvus	CD	2.92622	0.0404815	V6	Ion Torrent	Control vs CD
Bacteria.Proteobacteria.Epsilonproteobacteria.Campylobacterales.Campylobacteraceae.Campylobacter.Campylobactergracilis	CD	2.24487	0.0492906	V4	Ion Torrent	Control vs CD
Bacteria.Proteobacteria.Gammaproteobacteria	CD	3.91129	0.0197477	V4	Ion Torrent	Control vs CD
Bacteria.Proteobacteria.Gammaproteobacteria	CD	3.41886	0.0326634	V6	Illumina	Control vs CD
Bacteria.Proteobacteria.Gammaproteobacteria	CD	3.36867	0.0116234	V6	Ion Torrent	Control vs CD
Bacteria.Proteobacteria.Gammaproteobacteria	UC	4.08599	0.00310094	V4	Ion Torrent	Control vs UC
Bacteria.Proteobacteria.Gammaproteobacteria	UC	3.38125	0.00463876	V6	Illumina	Control vs UC
Bacteria.Proteobacteria.Gammaproteobacteria	UC	3.67502	0.0215092	V6	Ion Torrent	Control vs UC
Bacteria.Proteobacteria.Gammaproteobacteria.Alteromonadales	CD	2.06799	0.0113156	V6	Ion Torrent	Control vs CD
Bacteria.Proteobacteria.Gammaproteobacteria.Alteromonadales.Colwelliaceae	UC	2.47881	0.0132974	V6	Ion Torrent	Control vs UC
Bacteria.Proteobacteria.Gammaproteobacteria.Alteromonadales.Colwelliaceae.unclassified	UC	2.47779	0.0132974	V6	Ion Torrent	Control vs UC
Bacteria.Proteobacteria.Gammaproteobacteria.Alteromonadales.Shewanellaceae	CD	2.0849	0.00856468	V6	Ion Torrent	Control vs CD
Bacteria.Proteobacteria.Gammaproteobacteria.Alteromonadales.Shewanellaceae.Shewanella	CD	2.08407	0.00856468	V6	Ion Torrent	Control vs CD
Bacteria.Proteobacteria.Gammaproteobacteria.Alteromonadales.Shewanellaceae.Shewanella.Shewanellapacifica	CD	2.40813	0.0147317	V6	Illumina	Control vs CD
Bacteria.Proteobacteria.Gammaproteobacteria.Alteromonadales.Shewanellaceae.Shewanella.Shewanellapacifica	CD	2.17384	0.0190638	V6	Ion Torrent	Control vs CD
Bacteria.Proteobacteria.Gammaproteobacteria.Alteromonadales.Shewanellaceae.Shewanella.unclassified	CD	2.78422	0.00856468	V6	Ion Torrent	Control vs CD
Bacteria.Proteobacteria.Gammaproteobacteria.Alteromonadales.Shewanellaceae.Shewanella.unclassified	UC	2.12431	0.0464111	V6	Illumina	Control vs UC
Bacteria.Proteobacteria.Gammaproteobacteria.Cardiobacteriales	CD	2.17943	0.0318142	V4	Ion Torrent	Control vs CD
Bacteria.Proteobacteria.Gammaproteobacteria.Cardiobacteriales.Cardiobacteriaceae	CD	2.18412	0.0318142	V4	Ion Torrent	Control vs CD
Bacteria.Proteobacteria.Gammaproteobacteria.Cardiobacteriales.Cardiobacteriaceae.Cardiobacterium	CD	2.18974	0.0318142	V4	Ion Torrent	Control vs CD
Bacteria.Proteobacteria.Gammaproteobacteria.Cardiobacteriales.Cardiobacteriaceae.Cardiobacterium.Cardiobacteriumhominis	CD	2.36381	0.0318142	V4	Ion Torrent	Control vs CD
Bacteria.Proteobacteria.Gammaproteobacteria.Enterobacteriales	CD	3.28423	0.00777694	V6	Illumina	Control vs CD
Bacteria.Proteobacteria.Gammaproteobacteria.Enterobacteriales	CD	3.20053	0.0265658	V6	Ion Torrent	Control vs CD
Bacteria.Proteobacteria.Gammaproteobacteria.Enterobacteriales	UC	3.1689	0.0133578	V6	Illumina	Control vs UC
Bacteria.Proteobacteria.Gammaproteobacteria.Enterobacteriales	UC	3.22001	0.00941235	V6	Ion Torrent	Control vs UC
Bacteria.Proteobacteria.Gammaproteobacteria.Enterobacteriales.Enterobacteriaceae	CD	3.28423	0.00777694	V6	Illumina	Control vs CD
Bacteria.Proteobacteria.Gammaproteobacteria.Enterobacteriales.Enterobacteriaceae	CD	3.20053	0.0265658	V6	Ion Torrent	Control vs CD
Bacteria.Proteobacteria.Gammaproteobacteria.Enterobacteriales.Enterobacteriaceae	UC	3.1689	0.0133578	V6	Illumina	Control vs UC
Bacteria.Proteobacteria.Gammaproteobacteria.Enterobacteriales.Enterobacteriaceae	UC	3.22001	0.00941235	V6	Ion Torrent	Control vs UC
Bacteria.Proteobacteria.Gammaproteobacteria.Enterobacteriales.Enterobacteriaceae.Enterobacter	CD	2.92431	0.0404815	V6	Ion Torrent	Control vs CD
Bacteria.Proteobacteria.Gammaproteobacteria.Enterobacteriales.Enterobacteriaceae.Enterobacter	UC	2.71948	0.00151318	V6	Illumina	Control vs UC
Bacteria.Proteobacteria.Gammaproteobacteria.Enterobacteriales.Enterobacteriaceae.Enterobacter	UC	2.13777	0.0318142	V6	Ion Torrent	Control vs UC
Bacteria.Proteobacteria.Gammaproteobacteria.Enterobacteriales.Enterobacteriaceae.Enterobacter.unclassified	UC	2.96241	0.00413134	V6	Illumina	Control vs UC
Bacteria.Proteobacteria.Gammaproteobacteria.Enterobacteriales.Enterobacteriaceae.Erwinia	CD	3.12523	0.0404815	V6	Ion Torrent	Control vs CD
Bacteria.Proteobacteria.Gammaproteobacteria.Enterobacteriales.Enterobacteriaceae.Erwinia.Pantoeadispersa	CD	3.17075	0.0404815	V6	Ion Torrent	Control vs CD
Bacteria.Proteobacteria.Gammaproteobacteria.Enterobacteriales.Enterobacteriaceae.Klebsiella	UC	2.1219	0.0254137	V6	Illumina	Control vs UC
Bacteria.Proteobacteria.Gammaproteobacteria.Enterobacteriales.Enterobacteriaceae.Klebsiella	UC	2.0066	0.0403906	V6	Ion Torrent	Control vs UC
Bacteria.Proteobacteria.Gammaproteobacteria.Enterobacteriales.Enterobacteriaceae.Klebsiella.unclassified	UC	2.10275	0.0254137	V6	Illumina	Control vs UC
Bacteria.Proteobacteria.Gammaproteobacteria.Enterobacteriales.Enterobacteriaceae.Leclercia	CD	3.16772	0.0168652	V6	Illumina	Control vs CD
Bacteria.Proteobacteria.Gammaproteobacteria.Enterobacteriales.Enterobacteriaceae.Leclercia	CD	2.9774	0.0190638	V6	Ion Torrent	Control vs CD
Bacteria.Proteobacteria.Gammaproteobacteria.Enterobacteriales.Enterobacteriaceae.Leclercia	UC	2.55027	0.00223373	V6	Ion Torrent	Control vs UC
Bacteria.Proteobacteria.Gammaproteobacteria.Enterobacteriales.Enterobacteriaceae.Leclercia.unclassified	CD	3.16722	0.0168652	V6	Illumina	Control vs CD
Bacteria.Proteobacteria.Gammaproteobacteria.Enterobacteriales.Enterobacteriaceae.Leclercia.unclassified	CD	2.97543	0.0190638	V6	Ion Torrent	Control vs CD
Bacteria.Proteobacteria.Gammaproteobacteria.Enterobacteriales.Enterobacteriaceae.Leclercia.unclassified	UC	2.5531	0.00223373	V6	Ion Torrent	Control vs UC
Bacteria.Proteobacteria.Gammaproteobacteria.Enterobacteriales.Enterobacteriaceae.Raoultella	CD	3.0769	0.0328692	V6	Illumina	Control vs CD
Bacteria.Proteobacteria.Gammaproteobacteria.Enterobacteriales.Enterobacteriaceae.Raoultella.unclassified	CD	3.11119	0.0328692	V6	Illumina	Control vs CD
Bacteria.Proteobacteria.Gammaproteobacteria.Enterobacteriales.Enterobacteriaceae.Salmonella	UC	3.02791	0.014763	V6	Ion Torrent	Control vs UC
Bacteria.Proteobacteria.Gammaproteobacteria.Enterobacteriales.Enterobacteriaceae.Serratia	CD	2.97231	0.0052376	V6	Ion Torrent	Control vs CD
Bacteria.Proteobacteria.Gammaproteobacteria.Enterobacteriales.Enterobacteriaceae.Serratia	UC	2.75617	0.00247465	V6	Ion Torrent	Control vs UC
Bacteria.Proteobacteria.Gammaproteobacteria.Enterobacteriales.Enterobacteriaceae.Serratia.Serratiaentomophila	CD	2.59702	0.0052376	V6	Ion Torrent	Control vs CD
Bacteria.Proteobacteria.Gammaproteobacteria.Enterobacteriales.Enterobacteriaceae.Serratia.Serratiaentomophila	UC	2.75423	0.00247465	V6	Ion Torrent	Control vs UC
Bacteria.Proteobacteria.Gammaproteobacteria.Enterobacteriales.Enterobacteriaceae.Tatumella	CD	2.12702	0.0113156	V6	Ion Torrent	Control vs CD
Bacteria.Proteobacteria.Gammaproteobacteria.Enterobacteriales.Enterobacteriaceae.Tatumella	UC	2.2547	0.00174203	V6	Ion Torrent	Control vs UC
Bacteria.Proteobacteria.Gammaproteobacteria.Enterobacteriales.Enterobacteriaceae.Tatumella.unclassified	CD	2.12705	0.0113156	V6	Ion Torrent	Control vs CD
Bacteria.Proteobacteria.Gammaproteobacteria.Enterobacteriales.Enterobacteriaceae.Tatumella.unclassified	UC	2.25462	0.00174203	V6	Ion Torrent	Control vs UC
Bacteria.Proteobacteria.Gammaproteobacteria.Enterobacteriales.Enterobacteriaceae.Trabulsiella	CD	2.20944	0.00629078	V6	Illumina	Control vs CD
Bacteria.Proteobacteria.Gammaproteobacteria.Enterobacteriales.Enterobacteriaceae.Trabulsiella	UC	2.36564	0.0130498	V6	Ion Torrent	Control vs UC
Bacteria.Proteobacteria.Gammaproteobacteria.Enterobacteriales.Enterobacteriaceae.Trabulsiella.Citrobacterrodentium	CD	2.20771	0.00629078	V6	Illumina	Control vs CD
Bacteria.Proteobacteria.Gammaproteobacteria.Enterobacteriales.Enterobacteriaceae.Trabulsiella.unclassified	UC	2.46274	0.0105458	V6	Illumina	Control vs UC
Bacteria.Proteobacteria.Gammaproteobacteria.Enterobacteriales.Enterobacteriaceae.Trabulsiella.unclassified	UC	2.29629	0.0197757	V6	Ion Torrent	Control vs UC
Bacteria.Proteobacteria.Gammaproteobacteria.Methylococcales	CD	2.68285	0.0328692	V6	Illumina	Control vs CD
Bacteria.Proteobacteria.Gammaproteobacteria.Methylococcales.Methylococcaceae	CD	2.70336	0.0328692	V6	Illumina	Control vs CD
Bacteria.Proteobacteria.Gammaproteobacteria.Methylococcales.Methylococcaceae	UC	2.64044	0.013929	V6	Ion Torrent	Control vs UC
Bacteria.Proteobacteria.Gammaproteobacteria.Methylococcales.Methylococcaceae.Methylocaldum	CD	2.68579	0.0328692	V6	Illumina	Control vs CD
Bacteria.Proteobacteria.Gammaproteobacteria.Methylococcales.Methylococcaceae.Methylocaldum	UC	2.6383	0.013929	V6	Ion Torrent	Control vs UC
Bacteria.Proteobacteria.Gammaproteobacteria.Methylococcales.Methylococcaceae.Methylocaldum.unclassified	CD	2.70042	0.0328692	V6	Illumina	Control vs CD
Bacteria.Proteobacteria.Gammaproteobacteria.Methylococcales.Methylococcaceae.Methylocaldum.unclassified	UC	2.62937	0.013929	V6	Ion Torrent	Control vs UC
Bacteria.Proteobacteria.Gammaproteobacteria.Oceanospirillales	CD	2.20214	0.048788	V6	Illumina	Control vs CD
Bacteria.Proteobacteria.Gammaproteobacteria.Oceanospirillales	CD	2.04763	0.023097	V6	Ion Torrent	Control vs CD
Bacteria.Proteobacteria.Gammaproteobacteria.Oceanospirillales.211ds20	CD	2.2889	0.0147317	V6	Illumina	Control vs CD
Bacteria.Proteobacteria.Gammaproteobacteria.Oceanospirillales.211ds20	UC	2.304	0.0105458	V6	Illumina	Control vs UC
Bacteria.Proteobacteria.Gammaproteobacteria.Oceanospirillales.211ds20	UC	2.14826	0.0318142	V6	Ion Torrent	Control vs UC
Bacteria.Proteobacteria.Gammaproteobacteria.Oceanospirillales.211ds20.unclassified	CD	2.32329	0.0147317	V6	Illumina	Control vs CD
Bacteria.Proteobacteria.Gammaproteobacteria.Oceanospirillales.211ds20.unclassified	UC	2.30608	0.0105458	V6	Illumina	Control vs UC
Bacteria.Proteobacteria.Gammaproteobacteria.Oceanospirillales.211ds20.unclassified	UC	2.11802	0.0318142	V6	Ion Torrent	Control vs UC
Bacteria.Proteobacteria.Gammaproteobacteria.Oceanospirillales.Alteromonadaceae	UC	2.1712	0.00328093	V6	Ion Torrent	Control vs UC
Bacteria.Proteobacteria.Gammaproteobacteria.Oceanospirillales.Alteromonadaceae.BD2_13	UC	2.02054	0.0061813	V6	Illumina	Control vs UC
Bacteria.Proteobacteria.Gammaproteobacteria.Oceanospirillales.Alteromonadaceae.BD2_13	UC	2.51633	0.0110331	V6	Ion Torrent	Control vs UC
Bacteria.Proteobacteria.Gammaproteobacteria.Oceanospirillales.Alteromonadaceae.BD2_13.unclassified	UC	2.03096	0.0061813	V6	Illumina	Control vs UC
Bacteria.Proteobacteria.Gammaproteobacteria.Oceanospirillales.Alteromonadaceae.BD2_13.unclassified	UC	2.5155	0.0110331	V6	Ion Torrent	Control vs UC
Bacteria.Proteobacteria.Gammaproteobacteria.Oceanospirillales.Alteromonadaceae.Cellvibrio	UC	2.14729	0.0105458	V6	Illumina	Control vs UC
Bacteria.Proteobacteria.Gammaproteobacteria.Oceanospirillales.Alteromonadaceae.Cellvibrio	UC	2.58304	0.00223373	V6	Ion Torrent	Control vs UC
Bacteria.Proteobacteria.Gammaproteobacteria.Oceanospirillales.Alteromonadaceae.Cellvibrio.unclassified	UC	2.12075	0.0105458	V6	Illumina	Control vs UC
Bacteria.Proteobacteria.Gammaproteobacteria.Oceanospirillales.Alteromonadaceae.Cellvibrio.unclassified	UC	2.57324	0.00223373	V6	Ion Torrent	Control vs UC
Bacteria.Proteobacteria.Gammaproteobacteria.Oceanospirillales.Halomonadaceae	CD	2.17235	0.0190638	V6	Ion Torrent	Control vs CD
Bacteria.Proteobacteria.Gammaproteobacteria.Oceanospirillales.Halomonadaceae.unclassified	CD	2.18598	0.0190638	V6	Ion Torrent	Control vs CD
Bacteria.Proteobacteria.Gammaproteobacteria.Oceanospirillales.Halomonadaceae.unclassified	UC	2.07024	0.0254137	V6	Illumina	Control vs UC
Bacteria.Proteobacteria.Gammaproteobacteria.Oceanospirillales.Oceanospirillaceae	CD	2.10185	0.0261521	V6	Illumina	Control vs CD
Bacteria.Proteobacteria.Gammaproteobacteria.Oceanospirillales.Oceanospirillaceae	CD	2.26629	0.0190638	V6	Ion Torrent	Control vs CD
Bacteria.Proteobacteria.Gammaproteobacteria.Oceanospirillales.Oceanospirillaceae.Marinomonas	CD	2.59125	0.0190638	V6	Ion Torrent	Control vs CD
Bacteria.Proteobacteria.Gammaproteobacteria.Oceanospirillales.Oceanospirillaceae.unclassified	UC	2.37952	0.0318142	V6	Ion Torrent	Control vs UC
Bacteria.Proteobacteria.Gammaproteobacteria.Pasteurellales	CD	3.88781	0.00775761	V4	Ion Torrent	Control vs CD
Bacteria.Proteobacteria.Gammaproteobacteria.Pasteurellales	CD	2.97169	0.00604047	V6	Ion Torrent	Control vs CD
Bacteria.Proteobacteria.Gammaproteobacteria.Pasteurellales	UC	3.47517	0.0471857	V4	Ion Torrent	Control vs UC
Bacteria.Proteobacteria.Gammaproteobacteria.Pasteurellales.Pasteurellaceae	CD	3.88781	0.00775761	V4	Ion Torrent	Control vs CD
Bacteria.Proteobacteria.Gammaproteobacteria.Pasteurellales.Pasteurellaceae	CD	2.97169	0.00604047	V6	Ion Torrent	Control vs CD
Bacteria.Proteobacteria.Gammaproteobacteria.Pasteurellales.Pasteurellaceae	UC	3.47517	0.0471857	V4	Ion Torrent	Control vs UC
Bacteria.Proteobacteria.Gammaproteobacteria.Pasteurellales.Pasteurellaceae.	CD	2.03199	0.013929	V4	Ion Torrent	Control vs CD
Bacteria.Proteobacteria.Gammaproteobacteria.Pasteurellales.Pasteurellaceae.	CD	2.18295	0.00517243	V6	Ion Torrent	Control vs CD
Bacteria.Proteobacteria.Gammaproteobacteria.Pasteurellales.Pasteurellaceae..BisgaardTaxon10	CD	2.03224	0.013929	V4	Ion Torrent	Control vs CD
Bacteria.Proteobacteria.Gammaproteobacteria.Pasteurellales.Pasteurellaceae..BisgaardTaxon10	CD	2.18006	0.00517243	V6	Ion Torrent	Control vs CD
Bacteria.Proteobacteria.Gammaproteobacteria.Pasteurellales.Pasteurellaceae.Actinobacillus	CD	3.33279	0.00046093	V4	Ion Torrent	Control vs CD
Bacteria.Proteobacteria.Gammaproteobacteria.Pasteurellales.Pasteurellaceae.Actinobacillus	CD	2.70851	0.0138769	V6	Ion Torrent	Control vs CD
Bacteria.Proteobacteria.Gammaproteobacteria.Pasteurellales.Pasteurellaceae.Actinobacillus	UC	3.13505	0.0139662	V4	Ion Torrent	Control vs UC
Bacteria.Proteobacteria.Gammaproteobacteria.Pasteurellales.Pasteurellaceae.Actinobacillus	UC	3.40849	0.0492906	V6	Ion Torrent	Control vs UC
Bacteria.Proteobacteria.Gammaproteobacteria.Pasteurellales.Pasteurellaceae.Actinobacillus.Actinobacillusporcinus	CD	3.09235	0.00797156	V4	Ion Torrent	Control vs CD
Bacteria.Proteobacteria.Gammaproteobacteria.Pasteurellales.Pasteurellaceae.Actinobacillus.Actinobacillusporcinus	CD	2.7039	0.0138769	V6	Ion Torrent	Control vs CD
Bacteria.Proteobacteria.Gammaproteobacteria.Pasteurellales.Pasteurellaceae.Actinobacillus.Actinobacillusporcinus	UC	2.91612	0.0361586	V4	Ion Torrent	Control vs UC
Bacteria.Proteobacteria.Gammaproteobacteria.Pasteurellales.Pasteurellaceae.Actinobacillus.Actinobacillusporcinus	UC	3.40724	0.0492906	V6	Ion Torrent	Control vs UC
Bacteria.Proteobacteria.Gammaproteobacteria.Pasteurellales.Pasteurellaceae.Actinobacillus.Haemophilusparahaemolyticus	CD	2.96303	0.00456351	V4	Ion Torrent	Control vs CD
Bacteria.Proteobacteria.Gammaproteobacteria.Pasteurellales.Pasteurellaceae.Actinobacillus.Haemophilusparahaemolyticus	UC	2.76106	0.0149779	V4	Ion Torrent	Control vs UC
Bacteria.Proteobacteria.Gammaproteobacteria.Pasteurellales.Pasteurellaceae.Aggregatibacter	CD	3.16222	0.00645449	V4	Ion Torrent	Control vs CD
Bacteria.Proteobacteria.Gammaproteobacteria.Pasteurellales.Pasteurellaceae.Aggregatibacter	UC	2.19925	0.0403906	V6	Ion Torrent	Control vs UC
Bacteria.Proteobacteria.Gammaproteobacteria.Pasteurellales.Pasteurellaceae.Aggregatibacter.Aggregatibacteraphrophilus	CD	3.065	0.00284811	V4	Ion Torrent	Control vs CD
Bacteria.Proteobacteria.Gammaproteobacteria.Pasteurellales.Pasteurellaceae.Aggregatibacter.Aggregatibacteraphrophilus	CD	2.93596	0.00856468	V6	Ion Torrent	Control vs CD
Bacteria.Proteobacteria.Gammaproteobacteria.Pasteurellales.Pasteurellaceae.Gallibacterium	CD	2.90921	0.0495639	V6	Ion Torrent	Control vs CD
Bacteria.Proteobacteria.Gammaproteobacteria.Pasteurellales.Pasteurellaceae.Haemophilus	CD	3.59409	0.00654262	V4	Ion Torrent	Control vs CD
Bacteria.Proteobacteria.Gammaproteobacteria.Pasteurellales.Pasteurellaceae.Haemophilus	CD	2.63601	0.0082835	V6	Ion Torrent	Control vs CD
Bacteria.Proteobacteria.Gammaproteobacteria.Pasteurellales.Pasteurellaceae.Haemophilus	UC	3.09134	0.0374987	V4	Ion Torrent	Control vs UC
Bacteria.Proteobacteria.Gammaproteobacteria.Pasteurellales.Pasteurellaceae.Haemophilus	UC	2.48725	0.0270837	V6	Ion Torrent	Control vs UC
Bacteria.Proteobacteria.Gammaproteobacteria.Pasteurellales.Pasteurellaceae.Haemophilus.Haemophilusparainfluenzae	CD	3.44831	0.00722317	V4	Ion Torrent	Control vs CD
Bacteria.Proteobacteria.Gammaproteobacteria.Pasteurellales.Pasteurellaceae.Haemophilus.Haemophilusparainfluenzae	CD	2.56762	0.0266586	V6	Ion Torrent	Control vs CD
Bacteria.Proteobacteria.Gammaproteobacteria.Pasteurellales.Pasteurellaceae.Haemophilus.unclassified	CD	3.05139	0.00123594	V4	Ion Torrent	Control vs CD
Bacteria.Proteobacteria.Gammaproteobacteria.Pasteurellales.Pasteurellaceae.Haemophilus.unclassified	CD	2.10448	0.00177123	V6	Ion Torrent	Control vs CD
Bacteria.Proteobacteria.Gammaproteobacteria.Pasteurellales.Pasteurellaceae.Haemophilus.unclassified	UC	3.03687	0.042465	V4	Ion Torrent	Control vs UC
Bacteria.Proteobacteria.Gammaproteobacteria.Pasteurellales.Pasteurellaceae.Haemophilus.unclassified	UC	2.32494	0.0492906	V6	Ion Torrent	Control vs UC
Bacteria.Proteobacteria.Gammaproteobacteria.Pasteurellales.Pasteurellaceae.Pasteurella	CD	2.76758	0.0318142	V4	Ion Torrent	Control vs CD
Bacteria.Proteobacteria.Gammaproteobacteria.Pasteurellales.Pasteurellaceae.Pasteurella.Pasteurellapneumotropica	CD	2.89541	0.0318142	V4	Ion Torrent	Control vs CD
Bacteria.Proteobacteria.Gammaproteobacteria.Pasteurellales.Pasteurellaceae.unclassified	CD	2.03401	0.00246505	V4	Ion Torrent	Control vs CD
Bacteria.Proteobacteria.Gammaproteobacteria.Pasteurellales.Pasteurellaceae.unclassified	UC	2.3025	0.0154351	V4	Ion Torrent	Control vs UC
Bacteria.Proteobacteria.Gammaproteobacteria.Pseudomonadales	UC	2.25477	0.00146992	V6	Illumina	Control vs UC
Bacteria.Proteobacteria.Gammaproteobacteria.Pseudomonadales.Moraxellaceae	UC	2.22459	0.00146992	V6	Illumina	Control vs UC
Bacteria.Proteobacteria.Gammaproteobacteria.Vibrionales	CD	2.69464	0.00537909	V6	Illumina	Control vs CD
Bacteria.Proteobacteria.Gammaproteobacteria.Vibrionales	CD	2.34012	0.000539841	V6	Ion Torrent	Control vs CD
Bacteria.Proteobacteria.Gammaproteobacteria.Vibrionales	UC	2.80985	0.00429144	V6	Illumina	Control vs UC
Bacteria.Proteobacteria.Gammaproteobacteria.Vibrionales.Vibrionaceae	CD	2.69464	0.00537909	V6	Illumina	Control vs CD
Bacteria.Proteobacteria.Gammaproteobacteria.Vibrionales.Vibrionaceae	CD	2.34004	0.000539841	V6	Ion Torrent	Control vs CD
Bacteria.Proteobacteria.Gammaproteobacteria.Vibrionales.Vibrionaceae	UC	2.80985	0.00429144	V6	Illumina	Control vs UC
Bacteria.Proteobacteria.Gammaproteobacteria.Vibrionales.Vibrionaceae.Photobacterium	CD	2.67707	0.00856468	V6	Ion Torrent	Control vs CD
Bacteria.Proteobacteria.Gammaproteobacteria.Vibrionales.Vibrionaceae.Photobacterium.Photobacteriumangustum	CD	2.41918	0.0190638	V6	Ion Torrent	Control vs CD
Bacteria.Proteobacteria.Gammaproteobacteria.Vibrionales.Vibrionaceae.Vibrio	CD	2.6769	0.00273332	V6	Illumina	Control vs CD
Bacteria.Proteobacteria.Gammaproteobacteria.Vibrionales.Vibrionaceae.Vibrio	CD	2.33642	0.0014521	V6	Ion Torrent	Control vs CD
Bacteria.Proteobacteria.Gammaproteobacteria.Vibrionales.Vibrionaceae.Vibrio	UC	2.79536	0.00335145	V6	Illumina	Control vs UC
Bacteria.Proteobacteria.Gammaproteobacteria.Vibrionales.Vibrionaceae.Vibrio.unclassified	CD	2.56985	0.00287308	V6	Illumina	Control vs CD
Bacteria.Proteobacteria.Gammaproteobacteria.Vibrionales.Vibrionaceae.Vibrio.unclassified	UC	2.63277	0.0025489	V6	Illumina	Control vs UC
Bacteria.Proteobacteria.Gammaproteobacteria.Vibrionales.Vibrionaceae.Vibrio.Vibriorumoiensis	CD	2.1895	0.0147317	V6	Illumina	Control vs CD
Bacteria.Proteobacteria.Gammaproteobacteria.Vibrionales.Vibrionaceae.Vibrio.Vibriorumoiensis	CD	2.22065	0.00363982	V6	Ion Torrent	Control vs CD
Bacteria.Proteobacteria.Gammaproteobacteria.Xanthomonadales	UC	2.49022	0.00351205	V6	Illumina	Control vs UC
Bacteria.Proteobacteria.Gammaproteobacteria.Xanthomonadales	UC	2.14762	0.0493866	V6	Ion Torrent	Control vs UC
Bacteria.Proteobacteria.Gammaproteobacteria.Xanthomonadales.Xanthomonadaceae	UC	2.49042	0.00351205	V6	Illumina	Control vs UC
Bacteria.Proteobacteria.Gammaproteobacteria.Xanthomonadales.Xanthomonadaceae	UC	2.14762	0.0493866	V6	Ion Torrent	Control vs UC
Bacteria.Proteobacteria.Gammaproteobacteria.Xanthomonadales.Xanthomonadaceae.Ignatzschineria	UC	2.65674	0.0254137	V6	Illumina	Control vs UC
Bacteria.Proteobacteria.Gammaproteobacteria.Xanthomonadales.Xanthomonadaceae.Ignatzschineria.unclassified	UC	2.59803	0.0254137	V6	Illumina	Control vs UC
Bacteria.Proteobacteria.Gammaproteobacteria.Xanthomonadales.Xanthomonadaceae.Pseudoxanthomonas	UC	2.08456	0.0091173	V6	Illumina	Control vs UC
Bacteria.Proteobacteria.Gammaproteobacteria.Xanthomonadales.Xanthomonadaceae.Pseudoxanthomonas	UC	2.01859	0.0135879	V6	Ion Torrent	Control vs UC
Bacteria.Proteobacteria.Gammaproteobacteria.Xanthomonadales.Xanthomonadaceae.Pseudoxanthomonas.unclassified	UC	2.08171	0.0091173	V6	Illumina	Control vs UC
Bacteria.Proteobacteria.Gammaproteobacteria.Xanthomonadales.Xanthomonadaceae.unclassified	UC	2.20845	0.00476862	V6	Illumina	Control vs UC
Bacteria.Proteobacteria.Gammaproteobacteria.Xanthomonadales.Xanthomonadaceae.Xanthomonas	UC	2.04502	0.00413134	V6	Illumina	Control vs UC
Bacteria.Proteobacteria.Gammaproteobacteria.Xanthomonadales.Xanthomonadaceae.Xanthomonas.Xanthomonasaxonopodis	UC	2.23938	0.0254137	V6	Illumina	Control vs UC
Bacteria.Tenericutes.Erysipelotrichi.Erysipelotrichales.Erysipelotrichaceae..MLG480	CD	2.16688	0.0380316	V6	Ion Torrent	Control vs CD
Bacteria.Tenericutes.Erysipelotrichi.Erysipelotrichales.Erysipelotrichaceae..MLG480	Control	2.33	0.0298476	V4	Ion Torrent	Control vs CD
Bacteria.Tenericutes.Erysipelotrichi.Erysipelotrichales.Erysipelotrichaceae.Bulleidia	UC	2.2587	0.00473682	V4	Ion Torrent	Control vs UC
Bacteria.Tenericutes.Erysipelotrichi.Erysipelotrichales.Erysipelotrichaceae.Bulleidia.Solobacteriummoorei	UC	2.25011	0.0033536	V4	Ion Torrent	Control vs UC
Bacteria.Tenericutes.Erysipelotrichi.Erysipelotrichales.Erysipelotrichaceae.Clostridium.Clostridiumspiroforme	Control	3.2006	0.000803105	V4	Ion Torrent	Control vs CD
Bacteria.Tenericutes.Erysipelotrichi.Erysipelotrichales.Erysipelotrichaceae.Clostridium.Clostridiumspiroforme	Control	3.02775	0.033198	V4	Ion Torrent	Control vs UC
Bacteria.Tenericutes.Erysipelotrichi.Erysipelotrichales.Erysipelotrichaceae.Clostridium.Clostridiumspiroforme	Control	2.54469	0.00309982	V6	Illumina	Control vs CD
Bacteria.Tenericutes.Erysipelotrichi.Erysipelotrichales.Erysipelotrichaceae.Clostridium.Clostridiumspiroforme	Control	2.54996	0.0314533	V6	Illumina	Control vs UC
Bacteria.Tenericutes.Erysipelotrichi.Erysipelotrichales.Erysipelotrichaceae.Clostridium.Clostridiumspiroforme	Control	2.71823	0.0174692	V6	Ion Torrent	Control vs CD
Bacteria.Tenericutes.Erysipelotrichi.Erysipelotrichales.Erysipelotrichaceae.Clostridium.unclassified	Control	2.24103	0.0318142	V4	Ion Torrent	Control vs CD
Bacteria.Tenericutes.Erysipelotrichi.Erysipelotrichales.Erysipelotrichaceae.Clostridium.unclassified	Control	2.9255	0.0105458	V6	Ion Torrent	Control vs CD
Bacteria.Tenericutes.Erysipelotrichi.Erysipelotrichales.Erysipelotrichaceae.Holdemania	Control	2.09466	0.0318517	V4	Ion Torrent	Control vs CD
Bacteria.Verrucomicrobia	Control	3.14535	0.00223373	V4	Ion Torrent	Control vs CD
Bacteria.Verrucomicrobia	Control	2.27086	0.0173546	V6	Ion Torrent	Control vs CD
Bacteria.Verrucomicrobia.Verrucomicrobiae	Control	3.14535	0.00223373	V4	Ion Torrent	Control vs CD
Bacteria.Verrucomicrobia.Verrucomicrobiae	Control	2.29736	0.0173546	V6	Ion Torrent	Control vs CD
Bacteria.Verrucomicrobia.Verrucomicrobiae.Verrucomicrobiales	Control	3.14535	0.00223373	V4	Ion Torrent	Control vs CD
Bacteria.Verrucomicrobia.Verrucomicrobiae.Verrucomicrobiales	Control	2.27912	0.0173546	V6	Ion Torrent	Control vs CD
Bacteria.Verrucomicrobia.Verrucomicrobiae.Verrucomicrobiales.Verrucomicrobiaceae	Control	3.14535	0.00223373	V4	Ion Torrent	Control vs CD
Bacteria.Verrucomicrobia.Verrucomicrobiae.Verrucomicrobiales.Verrucomicrobiaceae	Control	2.2858	0.0173546	V6	Ion Torrent	Control vs CD
Bacteria.Verrucomicrobia.Verrucomicrobiae.Verrucomicrobiales.Verrucomicrobiaceae.Akkermansia	Control	3.14535	0.00223373	V4	Ion Torrent	Control vs CD
Bacteria.Verrucomicrobia.Verrucomicrobiae.Verrucomicrobiales.Verrucomicrobiaceae.Akkermansia	Control	2.28411	0.0173546	V6	Ion Torrent	Control vs CD
Bacteria.Verrucomicrobia.Verrucomicrobiae.Verrucomicrobiales.Verrucomicrobiaceae.Akkermansia.Akkermansiamuciniphila	Control	3.14258	0.00223373	V4	Ion Torrent	Control vs CD
Bacteria.Verrucomicrobia.Verrucomicrobiae.Verrucomicrobiales.Verrucomicrobiaceae.Akkermansia.Akkermansiamuciniphila	Control	2.28559	0.0173546	V6	Ion Torrent	Control vs CD
