# Supplementary material for: Altered intestinal microbiota–host mitochondria crosstalk in new onset Crohn's disease
Source: Nat Commun. 2016 Nov 23;7:13419. doi: 10.1038/ncomms13419 (PMC5122959; doi:10.1038/ncomms13419)
Supplement: Supplementary Data 4 — OTUs that differ significantly in abundance as a function of inflammation severity in CD patients in at least one of the three pairwise comparisons performed (mild vs. moderate; mild vs. severe; and moderate vs. severe). [file ncomms13419-s5.xlsx]

## Sheet: supplementary data 4
Supplementary Data 4: OTUs that differ significantly in abundance as a function of inflammation severity in CD patients in at least one of the three pairwise comparisons performed (mild vs. moderate; mild vs. severe; and moderate vs. severe)
Phylum	Class	Order	Family	Genus	Species	OTU-ID	Estimated Log2 fold change	adjPvalue	Comparison
Actinobacteria	Actinobacteria	Coriobacteriales	Coriobacteriaceae	Atopobium	na	11379	1.61933	0.00141158	Severe/mild
Firmicutes	Clostridia	Clostridiales	Veillonellaceae	Veillonella	Veillonellaratti	13823	1.22938	0.0163238	Severe/mod
Firmicutes	Clostridia	Clostridiales	Veillonellaceae	Dialister	Dialisterpneumosintes	13825	5.78855	6.60764e-05	Severe/mild
Firmicutes	Bacilli	Lactobacillales	Aerococcaceae	Facklamia	na	15060	-2.92509	0.000200039	Severe/mild
Tenericutes	Erysipelotrichi	Erysipelotrichales	Erysipelotrichaceae	Clostridium	Clostridiumspiroforme	15716	-3.27032	0.0290366	Severe/mild
Proteobacteria	Gammaproteobacteria	Enterobacteriales	Enterobacteriaceae	Trabulsiella	Citrobacterrodentium	34643	1.42301	0.00214265	Severe/mild
Fusobacteria	Fusobacteria	Fusobacteriales	Fusobacteriaceae	Fusobacterium	na	64396	3.42201	0.0442297	Severe/mild
Actinobacteria	Actinobacteria	Actinomycetales	Corynebacteriaceae	Corynebacterium	Corynebacteriumargentoratense	69384	2.79104	0.0481969	Severe/mod
Fusobacteria	Fusobacteria	Fusobacteriales	Fusobacteriaceae	Leptotrichia	na	70804	2.79788	0.00180076	Severe/mod
Firmicutes	Clostridia	Clostridiales	Lachnospiraceae	na	na	73450	1.71454	0.0193025	Severe/mod
Fusobacteria	Fusobacteria	Fusobacteriales	Fusobacteriaceae	Leptotrichia	na	74059	1.87687	0.0272631	Severe/mild
Firmicutes	Clostridia	Clostridiales	Peptostreptococcaceae	Peptostreptococcus	Peptostreptococcusanaerobius	89770	-2.70538	0.0215823	Severe/mod
Proteobacteria	Gammaproteobacteria	Enterobacteriales	Enterobacteriaceae	na	na	99525	1.79699	0.00741495	Severe/mild
Firmicutes	Clostridia	Clostridiales	Lachnospiraceae	Ruminococcus	na	100067	-1.73398	0.0363624	Severe/mod
Firmicutes	Clostridia	Clostridiales	Lachnospiraceae	Roseburia	Eubacteriumrectale	109018	-3.70519	0.00372362	Severe/mild
Firmicutes	Clostridia	Clostridiales	Lachnospiraceae	Eubacterium	na	110748	-1.22	0.00912099	Severe/mild
Firmicutes	Clostridia	Clostridiales	Ruminococcaceae	na	na	113111	-1.88314	0.02701	Severe/mod
Firmicutes	Clostridia	Clostridiales	Lachnospiraceae	Blautia	na	130214	-0.667483	0.0229097	Severe/mild
Bacteroidetes	Bacteroidia	Bacteroidales	na	na	na	133523	1.41827	0.0034345	Severe/mod
Firmicutes	Clostridia	Clostridiales	Veillonellaceae	Veillonella	na	145149	3.58009	0.00461482	Severe/mild
Bacteroidetes	Bacteroidia	Bacteroidales	Bacteroidaceae	Bacteroides	na	158660	5.34321	0.0416237	Mod/mid
Firmicutes	Clostridia	Clostridiales	Ruminococcaceae	Ruminococcus	na	162660	-1.48823	0.00112242	Severe/mild
Firmicutes	Clostridia	Clostridiales	Lachnospiraceae	na	na	165397	-2.1519	0.00977589	Severe/mild
Firmicutes	Clostridia	Clostridiales	Ruminococcaceae	Clostridium	na	167602	-2.56835	0.00575695	Severe/mod
Firmicutes	Clostridia	Clostridiales	Ruminococcaceae	na	na	168089	-2.78164	0.0382337	Severe/mild
Bacteroidetes	Bacteroidia	Bacteroidales	Bacteroidaceae	Bacteroides	na	171559	-2.5686	0.00517893	Severe/mild
Firmicutes	Clostridia	Clostridiales	Ruminococcaceae	Ruminococcus	na	172296	-2.10016	0.0408076	Severe/mod
Firmicutes	Clostridia	Clostridiales	Ruminococcaceae	Faecalibacterium	na	173135	-2.38127	0.0194776	Severe/mod
Proteobacteria	Betaproteobacteria	Burkholderiales	Alcaligenaceae	Sutterella	na	173726	1.347	0.0367243	Severe/mild
Firmicutes	Clostridia	Clostridiales	Lachnospiraceae	Blautia	na	174796	-1.92345	0.000369203	Severe/mild
Firmicutes	Clostridia	Clostridiales	Ruminococcaceae	Faecalibacterium	na	175347	-1.53757	0.00912028	Severe/mod
Firmicutes	Clostridia	Clostridiales	Lachnospiraceae	Roseburia	Eubacteriumrectale	175682	-3.2495	0.0249452	Severe/mild
Firmicutes	Clostridia	Clostridiales	Lachnospiraceae	Blautia	na	177005	-3.09798	0.0109208	Severe/mod
Firmicutes	Clostridia	Clostridiales	Lachnospiraceae	Blautia	na	177101	-3.06696	0.0166559	Severe/mod
Firmicutes	Clostridia	Clostridiales	Lachnospiraceae	Blautia	na	177841	-1.73359	0.0252392	Severe/mod
Firmicutes	Clostridia	Clostridiales	Lachnospiraceae	Ruminococcus	na	177911	-1.5068	0.037609	Severe/mod
Firmicutes	Clostridia	Clostridiales	Lachnospiraceae	Coprococcus	na	178146	-2.04245	0.00566763	Severe/mod
Firmicutes	Clostridia	Clostridiales	Lachnospiraceae	Roseburia	Eubacteriumrectale	178529	-1.26031	0.0450286	Severe/mild
Firmicutes	Clostridia	Clostridiales	Lachnospiraceae	na	na	179319	2.27587	0.0232597	Severe/mild
Firmicutes	Clostridia	Clostridiales	Lachnospiraceae	Clostridium	na	179460	-2.53506	0.038426	Severe/mod
Firmicutes	Clostridia	Clostridiales	Lachnospiraceae	Roseburia	na	179472	-2.78597	0.0195554	Severe/mod
Bacteroidetes	Bacteroidia	Bacteroidales	na	na	na	180141	1.58443	0.0202913	Severe/mod
Firmicutes	Clostridia	Clostridiales	Lachnospiraceae	Roseburia	Eubacteriumrectale	180568	-1.95606	0.00247739	Severe/mod
Firmicutes	Clostridia	Clostridiales	Veillonellaceae	Dialister	Dialisterinvisus	180927	-3.60694	0.000951749	Severe/mod
Firmicutes	Clostridia	Clostridiales	Lachnospiraceae	Blautia	na	181036	-4.62126	0.00033893	Severe/mild
Bacteroidetes	Bacteroidia	Bacteroidales	Rikenellaceae	Alistipes	na	181095	-1.72682	0.0114065	Severe/mod
Firmicutes	Clostridia	Clostridiales	Lachnospiraceae	Clostridium	na	182190	-2.56915	0.0116485	Severe/mild
Firmicutes	Clostridia	Clostridiales	Lachnospiraceae	Blautia	na	183252	2.01866	0.0102123	Severe/mild
Bacteroidetes	Bacteroidia	Bacteroidales	na	na	na	183384	1.40773	0.0230784	Severe/mod
Firmicutes	Clostridia	Clostridiales	Lachnospiraceae	na	na	183673	2.56109	0.0310573	Severe/mod
Firmicutes	Clostridia	Clostridiales	Lachnospiraceae	na	na	183879	-2.65028	0.0381221	Mod/mid
Firmicutes	Clostridia	Clostridiales	ClostridialesFamilyXI.IncertaeSedis	na	na	184280	2.01663	0.0141714	Severe/mild
Firmicutes	Clostridia	Clostridiales	Lachnospiraceae	na	na	186717	-3.38327	0.00358248	Severe/mod
Firmicutes	Clostridia	Clostridiales	Lachnospiraceae	Clostridium	na	187360	-0.80901	0.0226065	Severe/mod
Proteobacteria	Gammaproteobacteria	Oceanospirillales	211ds20	na	na	187488	1.25405	0.00645891	Severe/mod
Firmicutes	Clostridia	Clostridiales	Lachnospiraceae	na	na	187782	-1.33274	0.0404146	Severe/mod
Firmicutes	Clostridia	Clostridiales	Lachnospiraceae	na	na	188818	-3.46186	0.00295732	Severe/mod
Firmicutes	Clostridia	Clostridiales	Ruminococcaceae	na	na	189820	-1.63908	0.0171701	Severe/mod
Firmicutes	Clostridia	Clostridiales	Lachnospiraceae	na	na	189827	-1.21898	0.000867857	Severe/mod
Firmicutes	Clostridia	Clostridiales	Lachnospiraceae	Blautia	na	190310	-2.29944	1.00188e-05	Severe/mild
Firmicutes	Clostridia	Clostridiales	Lachnospiraceae	na	na	190464	-3.32677	0.00892394	Severe/mod
Firmicutes	Clostridia	Clostridiales	Lachnospiraceae	na	na	191000	-0.860624	0.0399544	Severe/mod
Firmicutes	Clostridia	Clostridiales	Ruminococcaceae	Faecalibacterium	na	191333	-2.69983	0.0032439	Severe/mild
Firmicutes	Clostridia	Clostridiales	Ruminococcaceae	na	na	191541	-2.07426	0.0481072	Severe/mod
Firmicutes	Clostridia	Clostridiales	Lachnospiraceae	na	na	191712	-3.25312	0.00248567	Severe/mild
Firmicutes	Clostridia	Clostridiales	Lachnospiraceae	na	na	192187	-1.73499	0.00912099	Severe/mild
Firmicutes	Clostridia	Clostridiales	Ruminococcaceae	na	na	193572	-3.17974	9.12463e-05	Severe/mod
Firmicutes	Clostridia	Clostridiales	Lachnospiraceae	Blautia	na	193868	-2.85652	0.0026495	Severe/mod
Bacteroidetes	Bacteroidia	Bacteroidales	na	na	na	195543	1.65891	0.00919886	Severe/mild
Firmicutes	Clostridia	Clostridiales	Lachnospiraceae	Blautia	na	196007	-1.01811	0.0382614	Severe/mod
Firmicutes	Clostridia	Clostridiales	Lachnospiraceae	na	na	196731	-3.12871	0.0203921	Severe/mild
Bacteroidetes	Bacteroidia	Bacteroidales	Bacteroidaceae	Bacteroides	na	197016	-2.20633	0.0309259	Severe/mod
Firmicutes	Clostridia	Clostridiales	Lachnospiraceae	Blautia	na	197208	-1.02348	0.0382337	Severe/mild
Firmicutes	Clostridia	Clostridiales	Lachnospiraceae	Lachnospira	na	197341	-2.18319	0.00692654	Severe/mod
Firmicutes	Clostridia	Clostridiales	Lachnospiraceae	Roseburia	na	198494	-1.87186	0.00285705	Severe/mod
Firmicutes	Clostridia	Clostridiales	Lachnospiraceae	Blautia	na	198626	-2.65732	0.00437497	Severe/mod
Firmicutes	Clostridia	Clostridiales	Ruminococcaceae	na	na	198841	-3.52587	0.00565035	Severe/mild
Firmicutes	Clostridia	Clostridiales	Lachnospiraceae	na	na	198928	-5.93955	1.19064e-05	Severe/mild
Firmicutes	Clostridia	Clostridiales	Lachnospiraceae	Blautia	na	198983	-3.23127	0.00142373	Severe/mod
Firmicutes	Clostridia	Clostridiales	Lachnospiraceae	Roseburia	na	199643	-2.49484	0.0387827	Severe/mod
Firmicutes	Clostridia	Clostridiales	Lachnospiraceae	Lachnospira	na	203620	-3.19972	0.00383193	Severe/mod
Firmicutes	Clostridia	Clostridiales	Ruminococcaceae	Ruminococcus	na	203708	-1.59653	0.0466535	Severe/mild
Firmicutes	Clostridia	Clostridiales	Lachnospiraceae	na	na	204072	-1.43204	0.00728037	Severe/mild
Firmicutes	Clostridia	Clostridiales	Catabacteriaceae	na	na	206881	-1.8895	0.0144874	Severe/mod
Firmicutes	Clostridia	Clostridiales	Lachnospiraceae	na	na	214980	-3.09764	0.023934	Severe/mild
Firmicutes	Clostridia	Clostridiales	Ruminococcaceae	Clostridium	na	215843	-2.50495	0.00372362	Severe/mild
Firmicutes	Clostridia	Clostridiales	ClostridialesFamilyXIII.IncertaeSedis	Anaerovorax	na	215890	2.2982	0.0410822	Severe/mild
Firmicutes	Clostridia	Clostridiales	Lachnospiraceae	na	na	216554	-2.88683	3.90065e-05	Severe/mod
Firmicutes	Bacilli	Turicibacterales	Turicibacteraceae	na	na	216933	1.8044	0.0250516	Severe/mod
Firmicutes	Bacilli	Lactobacillales	Streptococcaceae	Streptococcus	na	218959	2.66023	0.0318321	Severe/mod
Firmicutes	Clostridia	Clostridiales	Ruminococcaceae	na	na	230479	-1.083	0.0234455	Severe/mod
Firmicutes	Clostridia	Clostridiales	Lachnospiraceae	na	na	236653	1.70772	0.000360912	Severe/mild
Firmicutes	Clostridia	Clostridiales	Peptococcaceae	Peptococcus	na	249899	1.77048	0.0244495	Severe/mod
Firmicutes	Bacilli	Lactobacillales	Streptococcaceae	Streptococcus	na	253441	-5.17644	5.74895e-06	Severe/mild
Bacteroidetes	Bacteroidia	Bacteroidales	Bacteroidaceae	Bacteroides	Bacteroidesacidifaciens	256779	1.20433	0.0264679	Severe/mod
Firmicutes	Clostridia	Clostridiales	Ruminococcaceae	na	na	258099	-0.996958	0.00437497	Severe/mod
Firmicutes	Clostridia	Clostridiales	Ruminococcaceae	Subdoligranulum	na	262794	-2.26208	0.00194071	Severe/mod
Firmicutes	Clostridia	Clostridiales	Lachnospiraceae	na	na	266413	-0.831034	0.0234848	Mod/mid
Tenericutes	Erysipelotrichi	Erysipelotrichales	Erysipelotrichaceae	na	Eubacteriumdolichum	270972	-1.71622	0.0353237	Severe/mod
Bacteroidetes	Bacteroidia	Bacteroidales	na	na	na	279387	1.81291	0.0233562	Severe/mod
Firmicutes	Clostridia	Clostridiales	Lachnospiraceae	na	na	287540	-2.57935	0.00896866	Severe/mild
Firmicutes	Clostridia	Clostridiales	Lachnospiraceae	na	na	289113	-0.773923	0.0121844	Severe/mild
Firmicutes	Clostridia	Clostridiales	Lachnospiraceae	na	na	289734	-2.77723	0.0110792	Severe/mod
Firmicutes	Clostridia	Clostridiales	Lachnospiraceae	na	na	289743	-1.03509	0.0250516	Severe/mod
Firmicutes	Clostridia	Clostridiales	Ruminococcaceae	na	na	290737	-1.35831	0.0170056	Severe/mild
Bacteroidetes	Bacteroidia	Bacteroidales	Porphyromonadaceae	Parabacteroides	Parabacteroidesdistasonis	291090	3.9731	0.0306004	Severe/mild
Firmicutes	Clostridia	Clostridiales	Clostridiaceae	Clostridium	na	291844	-0.703749	0.0387827	Severe/mod
Proteobacteria	Betaproteobacteria	Burkholderiales	Alcaligenaceae	Sutterella	na	295422	4.30411	0.0379458	Severe/mild
Firmicutes	Clostridia	Clostridiales	Lachnospiraceae	na	na	296516	-1.73404	0.00101218	Severe/mod
Firmicutes	Clostridia	Clostridiales	Lachnospiraceae	Clostridium	na	296918	3.22606	0.0063518	Severe/mod
Firmicutes	Clostridia	Clostridiales	Ruminococcaceae	na	na	298739	-1.96292	0.0345082	Severe/mod
Firmicutes	Clostridia	Clostridiales	Lachnospiraceae	Blautia	Blautiaproducta	299390	-3.57668	2.92107e-05	Severe/mod
Firmicutes	Clostridia	Clostridiales	Clostridiaceae	Clostridium	na	299668	-1.74661	0.0329269	Severe/mod
Firmicutes	Clostridia	Clostridiales	Lachnospiraceae	Eubacterium	na	303620	1.27295	0.00871506	Mod/mid
Firmicutes	Clostridia	Clostridiales	Lachnospiraceae	na	na	303772	-2.80552	0.012426	Severe/mild
Firmicutes	Clostridia	Clostridiales	na	na	na	307257	-2.62996	0.0391519	Severe/mild
Firmicutes	Clostridia	Clostridiales	Lachnospiraceae	Eubacterium	na	307868	-2.00136	0.0049757	Severe/mod
Firmicutes	Bacilli	Lactobacillales	Streptococcaceae	Streptococcus	na	309732	3.56068	0.0363272	Severe/mild
Firmicutes	Clostridia	Clostridiales	Ruminococcaceae	na	na	311690	-1.98619	0.0423325	Severe/mod
Firmicutes	Clostridia	Clostridiales	Ruminococcaceae	na	na	313324	1.09708	0.00339266	Severe/mild
Firmicutes	Bacilli	Lactobacillales	Lactobacillaceae	Lactobacillus	na	319430	1.39797	0.00865298	Severe/mild
Firmicutes	Clostridia	Clostridiales	Ruminococcaceae	Ruminococcus	na	319681	-0.961484	0.00552197	Severe/mod
Firmicutes	Clostridia	Clostridiales	Ruminococcaceae	na	na	322479	-1.43585	0.0127825	Severe/mod
Bacteroidetes	Bacteroidia	Bacteroidales	na	na	na	322991	1.38874	0.0417595	Severe/mild
Firmicutes	Clostridia	Clostridiales	Ruminococcaceae	na	na	324820	-1.46035	0.0111209	Severe/mod
Firmicutes	Clostridia	Clostridiales	Lachnospiraceae	na	na	329241	-4.63786	0.0096447	Severe/mod
Bacteroidetes	Bacteroidia	Bacteroidales	na	na	na	337852	1.02186	0.0447311	Severe/mild
Firmicutes	Clostridia	Clostridiales	Lachnospiraceae	na	na	339014	2.00415	0.0127825	Severe/mod
Firmicutes	Clostridia	Clostridiales	Lachnospiraceae	na	na	340987	-2.40511	0.00107933	Severe/mod
Firmicutes	Clostridia	Clostridiales	Lachnospiraceae	na	na	346647	1.96557	0.00361398	Severe/mod
Firmicutes	Clostridia	Clostridiales	Ruminococcaceae	na	na	349949	-3.43128	0.00450055	Severe/mod
Firmicutes	Clostridia	Clostridiales	Lachnospiraceae	na	na	350041	1.2713	0.0225008	Severe/mild
Firmicutes	Clostridia	Clostridiales	Lachnospiraceae	na	na	350240	-1.14238	0.0206019	Severe/mod
Bacteroidetes	Bacteroidia	Bacteroidales	Porphyromonadaceae	Parabacteroides	Parabacteroidesdistasonis	353985	3.83749	0.0481778	Severe/mild
Proteobacteria	Gammaproteobacteria	Vibrionales	Vibrionaceae	Vibrio	na	354848	1.93043	0.00226892	Severe/mod
Firmicutes	Clostridia	Clostridiales	na	na	na	359255	-2.88373	0.0342827	Severe/mild
Firmicutes	Clostridia	Clostridiales	Lachnospiraceae	Eubacterium	na	359596	-1.71079	0.0493206	Severe/mod
Firmicutes	Clostridia	Clostridiales	Lachnospiraceae	Blautia	na	360660	-1.47232	0.00517893	Severe/mild
Firmicutes	Clostridia	Clostridiales	Lachnospiraceae	Eubacterium	na	363400	-2.71991	0.0261066	Severe/mod
Firmicutes	Clostridia	Clostridiales	Lachnospiraceae	Clostridium	na	365125	3.66914	0.0442663	Severe/mild
Firmicutes	Clostridia	Clostridiales	Lachnospiraceae	Blautia	na	365510	-2.56638	0.0435825	Mod/mid
Firmicutes	Clostridia	Clostridiales	Lachnospiraceae	Blautia	na	368166	-1.9838	0.0105185	Severe/mild
Firmicutes	Clostridia	Clostridiales	Lachnospiraceae	Coprococcus	na	386087	-2.56116	0.0123964	Severe/mild
Firmicutes	Clostridia	Clostridiales	Veillonellaceae	Dialister	na	400559	-4.7206	1.47147e-05	Severe/mod
Firmicutes	Clostridia	Clostridiales	ClostridialesFamilyXI.IncertaeSedis	Anaerococcus	Anaerococcushydrogenalis	448819	2.64129	0.0183655	Severe/mod
Firmicutes	Clostridia	Clostridiales	Lachnospiraceae	Clostridium	na	469972	2.63212	0.0372308	Mod/mid
Firmicutes	Clostridia	Clostridiales	Ruminococcaceae	Clostridium	Clostridiumleptum	470114	-2.94645	0.00224769	Severe/mild
Firmicutes	Clostridia	Clostridiales	Veillonellaceae	Dialister	Dialisterinvisus	470239	3.39526	0.0497484	Mod/mid
Bacteroidetes	Bacteroidia	Bacteroidales	Prevotellaceae	Prevotella	Prevotellaoris	484401	-2.92127	0.0230784	Severe/mod
Firmicutes	Bacilli	Lactobacillales	Streptococcaceae	Streptococcus	Streptococcusinfantis	511532	1.36099	0.00959142	Severe/mild
Firmicutes	Clostridia	Clostridiales	Ruminococcaceae	na	na	512535	-0.797237	0.0111209	Severe/mod
Firmicutes	Clostridia	Clostridiales	Lachnospiraceae	Coprococcus	na	520275	-2.90877	2.89534e-05	Severe/mild
Firmicutes	Clostridia	Clostridiales	Lachnospiraceae	na	na	520836	-1.46537	0.00173954	Severe/mod
Firmicutes	Clostridia	Clostridiales	Lachnospiraceae	Clostridium	na	521515	1.50916	0.0219267	Severe/mod
Firmicutes	Clostridia	Clostridiales	Lachnospiraceae	Blautia	na	529400	-1.56642	0.0182927	Severe/mild
Actinobacteria	Actinobacteria	Coriobacteriales	Coriobacteriaceae	Atopobium	Atopobiumparvulum	529659	2.37233	0.0245709	Severe/mod
Firmicutes	Clostridia	Clostridiales	Veillonellaceae	na	na	535825	2.16381	0.0399051	Severe/mild
Firmicutes	Bacilli	Lactobacillales	Enterococcaceae	Vagococcus	na	570199	2.55602	0.0300223	Severe/mod
Proteobacteria	Betaproteobacteria	na	na	na	na	574522	1.85357	0.0363308	Severe/mod
Firmicutes	Clostridia	Clostridiales	Lachnospiraceae	Blautia	na	576954	-2.57131	0.00372898	Severe/mod
Firmicutes	Clostridia	Clostridiales	Ruminococcaceae	na	na	580521	-1.95284	0.0283869	Severe/mild
Note: OTUs undefined at a taxonomic level are denoted as "na"
