# Supplementary material for: Altered intestinal microbiota–host mitochondria crosstalk in new onset Crohn's disease
Source: Nat Commun. 2016 Nov 23;7:13419. doi: 10.1038/ncomms13419 (PMC5122959; doi:10.1038/ncomms13419)
Supplement: Supplementary Data 5 — Relative abundances and error rates for pure cultures sequenced using the 16S-V6-rDNA protocol. [file ncomms13419-s6.xlsx]

## Sheet: supplementary data 5
Supplementary Data 5: Relative abundances and error rates for pure cultures sequenced using the 16S-V6-rDNA protocol
S. cristatus Results	Relative Abundances				Counts / 200,000 rarefied reads				OTU Taxonomic Information
OTU#	Pure	Re-extract #1	Re-extract #2	Re-extract #3	Pure	Re-extract #1	Re-extract #2	Re-extract #3	Kingdom	Phylum	Class	Order	Family	Genus	Species
66308	0.99055	0.992305	0.99087	0.991965	198110	198461	198174	198393	Bacteria	Firmicutes	Bacilli	Lactobacillales	Streptococcaceae	Streptococcus	NA
59566	0	5e-06	0	5e-06	0	1	0	1	Bacteria	Firmicutes	Bacilli	Lactobacillales	Streptococcaceae	Streptococcus	NA
72003	0	0	0	5e-06	0	0	0	1	Bacteria	Firmicutes	Bacilli	Lactobacillales	Streptococcaceae	Streptococcus	Streptococcusphocae
306758	0	5e-06	0	0	0	1	0	0	Bacteria	Firmicutes	Bacilli	Lactobacillales	Streptococcaceae	Streptococcus	NA
L. rhamnosus results	Relative Abundances				Counts / 200,000 rarefied reads				OTU Taxonomic Information
OTU#	Pure	Re-extract #1	Re-extract #2	Re-extract #3	Pure	Re-extract #1	Re-extract #2	Re-extract #3	Kingdom	Phylum	Class	Order	Family	Genus	Species
112239	0.990785	0.98709	0.98361	0.984635	198157	197418	196722	196927	Bacteria	Firmicutes	Bacilli	Lactobacillales	Lactobacillaceae	Lactobacillus	NA
270383	0.0001	4.5e-05	0.000115	2e-05	20	9	23	4	Bacteria	Firmicutes	Bacilli	Lactobacillales	Lactobacillaceae	Lactobacillus	Lactobacilluszeae
15208	0	5e-06	5e-06	5e-06	0	1	1	1	Bacteria	Firmicutes	Bacilli	Lactobacillales	Lactobacillaceae	Lactobacillus	Lactobacillussalivarius
257071	0	5e-06	3.5e-05	1.5e-05	0	1	7	3	Bacteria	Firmicutes	Bacilli	Lactobacillales	Lactobacillaceae	Lactobacillus	NA
337704	0	5e-06	0	0	0	1	0	0	Bacteria	Firmicutes	Bacilli	Lactobacillales	Lactobacillaceae	Lactobacillus	Lactobacillusagilis
471308	0	0	1.5e-05	5e-06	0	0	3	1	Bacteria	Firmicutes	Bacilli	Lactobacillales	Lactobacillaceae	Lactobacillus	Lactobacillusaviarius
593337	0	1e-05	0	0	0	2	0	0	Bacteria	Firmicutes	Bacilli	Lactobacillales	Lactobacillaceae	Lactobacillus	Lactobacillussalivarius
F. nucleatum results	Relative Abundances				Counts / 200,000 rarefied reads				OTU Taxonomic Information
OTU#	Pure	Re-extract #1	Re-extract #2	Re-extract #3	Pure	Re-extract #1	Re-extract #2	Re-extract #3	Kingdom	Phylum	Class	Order	Family	Genus	Species
64396	0.993605	0.99579	0.996465	0.99309	198721	199158	199293	198618	Bacteria	Fusobacteria	Fusobacteria	Fusobacteriales	Fusobacteriaceae	Fusobacterium	NA
288565	0.00024	6.5e-05	0.000265	0.000325	48	13	53	65	Bacteria	Fusobacteria	Fusobacteria	Fusobacteriales	Fusobacteriaceae	Fusobacterium	NA
E. faecalis results	Relative Abundances				Counts / 200,000 rarefied reads				OTU Taxonomic Information
OTU#	Pure	Re-extract #1	Re-extract #2	Re-extract #3	Pure	Re-extract #1	Re-extract #2	Re-extract #3	Kingdom	Phylum	Class	Order	Family	Genus	Species
521607	0.982255	0.976995	0.97789	0.977215	196451	195399	195578	195443	Bacteria	Firmicutes	Bacilli	Lactobacillales	Enterococcaceae	Enterococcus	NA
570199	0.00477	0.00632	0.006035	0.00591	954	1264	1207	1182	Bacteria	Firmicutes	Bacilli	Lactobacillales	Enterococcaceae	Vagococcus	NA
28186	0.0032	0.002675	0.00264	0.00291	640	535	528	582	Bacteria	Firmicutes	Bacilli	Lactobacillales	Enterococcaceae	Enterococcus	Enterococcushaemoperoxidus
240763	0.000165	0.000955	0.000705	0.000775	33	191	141	155	Bacteria	Firmicutes	Bacilli	Lactobacillales	Enterococcaceae	Vagococcus	NA
561594	0.0001	0.0001	8.5e-05	0.000105	20	20	17	21	Bacteria	Firmicutes	Bacilli	Lactobacillales	Enterococcaceae	Enterococcus	Enterococcusasini
542754	4.5e-05	8.5e-05	5.5e-05	4e-05	9	17	11	8	Bacteria	Firmicutes	Bacilli	Lactobacillales	Enterococcaceae	Vagococcus	NA
137557	1e-05	1.5e-05	5e-05	2e-05	2	3	10	4	Bacteria	Firmicutes	Bacilli	Lactobacillales	Enterococcaceae	Enterococcus	Enterococcusinusitatus
141350	5e-06	0	0	0	1	0	0	0	Bacteria	Firmicutes	Bacilli	Lactobacillales	Enterococcaceae	Enterococcus	NA
148827	5e-06	0.00012	0.000205	2e-05	1	24	41	4	Bacteria	Firmicutes	Bacilli	Lactobacillales	Enterococcaceae	Enterococcus	NA
15286	0	5e-05	0.00017	2e-05	0	10	34	4	Bacteria	Firmicutes	Bacilli	Lactobacillales	Enterococcaceae	Enterococcus	NA
15302	0	3.5e-05	6.5e-05	5e-06	0	7	13	1	Bacteria	Firmicutes	Bacilli	Lactobacillales	Enterococcaceae	Enterococcus	NA
67810	0	5e-06	0	0	0	1	0	0	Bacteria	Firmicutes	Bacilli	Lactobacillales	Enterococcaceae	Enterococcus	NA
539447	0	1.5e-05	5e-06	5e-06	0	3	1	1	Bacteria	Firmicutes	Bacilli	Lactobacillales	Enterococcaceae	Enterococcus	NA
C. jejuni results	Relative Abundances				Counts / 200,000 rarefied reads				OTU Taxonomic Information
OTU#	Pure	Re-extract #1	Re-extract #2	Re-extract #3	Pure	Re-extract #1	Re-extract #2	Re-extract #3	Kingdom	Phylum	Class	Order	Family	Genus	Species
11247	0.991825	0.986185	0.986385	0.98775	198365	197237	197277	197550	Bacteria	Proteobacteria	Epsilonproteobacteria	Campylobacterales	Campylobacteraceae	Campylobacter	Campylobactercuniculorum
283481	0.00051	0.00059	0.00054	0.000485	102	118	108	97	Bacteria	Proteobacteria	Epsilonproteobacteria	Campylobacterales	Campylobacteraceae	Campylobacter	NA
11214	0.00012	0.00012	0.000195	0.00017	24	24	39	34	Bacteria	Proteobacteria	Epsilonproteobacteria	Campylobacterales	Campylobacteraceae	Campylobacter	Campylobacterhelveticus
113002	0	0	5e-06	0	0	0	1	0	Bacteria	Proteobacteria	Epsilonproteobacteria	Campylobacterales	Campylobacteraceae	Campylobacter	NA
A. odontolyticus results	Relative Abundances				Counts / 200,000 rarefied reads				OTU Taxonomic Information
OTU#	Pure	Re-extract #1	Re-extract #2	Re-extract #3	Pure	Re-extract #1	Re-extract #2	Re-extract #3	Kingdom	Phylum	Class	Order	Family	Genus	Species
370431	0.99407	0.99557	0.993555	0.99254	198814	199114	198711	198508	Bacteria	Actinobacteria	Actinobacteria	Actinomycetales	Actinomycetaceae	Actinomyces	Actinomycesodontolyticus
245707	1.5e-05	0	0	0	3	0	0	0	Bacteria	Actinobacteria	Actinobacteria	Actinomycetales	Actinomycetaceae	Arcanobacterium	Arcanobacteriumpyogenes
Note: Only one OTU from Actinomyces genus (ie the dominant OTU)
Sample Name	Error Rate	Reads measured	Family Extracted	Dominant OTU
A. odontolyticus Pure	0.00701825	2648855	Actinomycetaceae	370431
A. odontolyticus Re-extract #1	0.00725716	1286360	Actinomycetaceae	370431
A. odontolyticus Re-extract #2	0.00704046	1004691	Actinomycetaceae	370431
A. odontolyticus Re-extract #3	0.00711834	1100422	Actinomycetaceae	370431
C. jejuni Pure	0.0160886	1957613	Campylobacteraceae	11247
C. jejuni Re-extract #1	0.0165052	730680	Campylobacteraceae	11247
C. jejuni Re-extract #2	0.0159619	641043	Campylobacteraceae	11247
C. jejuni Re-extract #3	0.0162967	1133081	Campylobacteraceae	11247
E. faecalis Pure	0.00675466	983212	Enterococcaceae	521607
E. faecalis Re-extract #1	0.00699148	1159665	Enterococcaceae	521607
E. faecalis Re-extract #2	0.00721742	1440795	Enterococcaceae	521607
E. faecalis Re-extract #3	0.0074538	931998	Enterococcaceae	521607
F. nucleatum Pure	0.0050447	1565043	Fusobacteriaceae	64396
F. nucleatum Re-extract #1	0.00486001	1596251	Fusobacteriaceae	64396
F. nucleatum Re-extract #2	0.00519747	2135917	Fusobacteriaceae	64396
F. nucleatum Re-extract #3	0.00476158	1539355	Fusobacteriaceae	64396
L. rhamnosus Pure	0.00696745	1633960	Lactobacillaceae	112239
L. rhamnosus Re-extract #1	0.00635567	708979	Lactobacillaceae	112239
L. rhamnosus Re-extract #2	0.00684101	434033	Lactobacillaceae	112239
L. rhamnosus Re-extract #3	0.00661047	497888	Lactobacillaceae	112239
S. cristatus Pure	0.00734956	1349346	Streptococcaceae	112239
S. cristatus Re-extract #1	0.00658446	806618	Streptococcaceae	66308
S. cristatus Re-extract #2	0.00630868	971940	Streptococcaceae	66308
S. cristatus Re-extract #3	0.00669141	890666	Streptococcaceae	66308
